# Supplementary material for: Training forecast to football athletes using Hopfield neural networks based on Markov matrix
Source: PLoS One. 2025 Jun 12;20(6):e0317604. doi: 10.1371/journal.pone.0317604 (PMC12161553; doi:10.1371/journal.pone.0317604)
Supplement: S1 Data — (TXT) [file pone.0317604.s001.txt]

1	2	3	4	5	6	7
0.625	0.250	0.750	0.500	0.500	0.875	0.750
0.459	0.678	0.893	0.988	0.097	0.575	0.598
0.623	0.453	0.954	0.474	0.876	0.367	0.952
0.875	0.697	0.893	0.524	0.058	0.865	0.484
0.504	0.056	0.569	0.308	0.490	0.542	0.962
0.666	0.793	0.422	0.699	0.795	0.485	0.525
0.352	0.729	0.835	0.402	0.385	0.085	0.952
0.269	0.559	0.783	0.055	0.232	0.455	0.444
0.320	0.963	0.435	0.350	0.993	0.485	0.443
0.264	0.257	0.654	0.065	0.744	0.345	0.678
0.546	0.556	0.553	0.604	0.665	0.538	0.787
0.792	0.495	0.800	0.382	0.689	0.260	0.265
0.406	0.858	0.486	0.378	0.870	0.524	0.528
0.220	0.742	0.959	0.557	0.853	0.975	0.066
0.568	0.885	0.902	0.999	0.792	0.965	0.085
0.483	0.666	0.683	0.837	0.547	0.453	0.565
0.058	0.703	0.755	0.457	0.883	0.547	0.544
0.539	0.885	0.559	0.755	0.507	0.035	0.582
0.599	0.459	0.273	0.658	0.947	0.399	0.574
0.439	0.465	0.293	0.855	0.557	0.838	0.777
0.650	0.445	0.798	0.059	0.628	0.453	0.238
0.395	0.967	0.403	0.537	0.256	0.356	0.628
0.860	0.808	0.523	0.466	0.405	0.733	0.723
0.658	0.442	0.225	0.977	0.547	0.558	0.338
0.765	0.976	0.259	0.078	0.532	0.204	0.365
0.723	0.593	0.987	0.669	0.566	0.948	0.752
0.393	0.324	0.405	0.460	0.035	0.454	0.359
0.740	0.407	0.470	0.654	0.724	0.463	0.664
0.374	0.448	0.305	0.609	0.675	0.575	0.398
0.975	0.039	0.060	0.980	0.246	0.509	0.605
0.020	0.754	0.852	0.838	0.257	0.575	0.376
0.862	0.983	0.505	0.547	0.350	0.072	0.042
0.704	0.538	0.893	0.637	0.654	0.422	0.453
0.723	0.065	0.542	0.042	0.580	0.584	0.908
0.303	0.799	0.004	0.989	0.279	0.038	0.305
0.309	0.502	0.588	0.588	0.560	0.935	0.748
0.499	0.523	0.943	0.735	0.905	0.338	0.449
0.236	0.353	0.362	0.357	0.689	0.533	0.696
0.069	0.749	0.033	0.284	0.274	0.090	0.830
0.364	0.859	0.362	0.943	0.478	0.620	0.946
0.952	0.059	0.757	0.565	0.465	0.930	0.797
0.757	0.068	0.848	0.565	0.898	0.375	0.640
0.352	0.572	0.820	0.853	0.627	0.864	0.528
0.655	0.755	0.394	0.362	0.985	0.086	0.733
0.855	0.988	0.346	0.596	0.593	0.372	0.893
0.732	0.727	0.559	0.788	0.568	0.883	0.456
0.304	0.395	0.773	0.050	0.043	0.258	0.794
0.556	0.974	0.385	0.340	0.583	0.056	0.066
0.465	0.083	0.075	0.059	0.335	0.968	0.950
0.275	0.446	0.803	0.576	0.270	0.649	0.278
0.380	0.685	0.472	0.922	0.525	0.633	0.570
0.308	0.950	0.352	0.988	0.208	0.395	0.288
0.386	0.080	0.650	0.779	0.884	0.756	0.409
0.308	0.542	0.579	0.078	0.944	0.079	0.845
0.555	0.455	0.739	0.539	0.256	0.985	0.229
0.484	0.934	0.555	0.026	0.052	0.367	0.653
0.934	0.770	0.568	0.758	0.652	0.438	0.840
0.085	0.574	0.696	0.263	0.939	0.578	0.369
0.554	0.842	0.563	0.057	0.635	0.337	0.349
0.574	0.434	0.873	0.849	0.355	0.508	0.454
0.462	0.384	0.075	0.790	0.009	0.428	0.706
0.550	0.663	0.622	0.056	0.097	0.855	0.280
0.286	0.500	0.586	0.586	0.275	0.528	0.525
0.302	0.574	0.552	0.357	0.456	0.756	0.083
0.585	0.657	0.757	0.808	0.035	0.533	0.383
0.592	0.333	0.590	0.463	0.055	0.949	0.759
0.559	0.946	0.700	0.905	0.928	0.769	0.592
0.844	0.459	0.527	0.469	0.895	0.742	0.523
0.468	0.885	0.775	0.256	0.043	0.050	0.555
0.895	0.222	0.965	0.608	0.533	0.675	0.522
0.629	0.305	0.990	0.827	0.045	0.090	0.937
0.455	0.557	0.585	0.753	0.838	0.590	0.936
0.525	0.653	0.985	0.742	0.564	0.657	0.094
0.846	0.556	0.020	0.508	0.870	0.393	0.584
0.820	0.695	0.679	0.083	0.454	0.756	0.727
0.599	0.095	0.638	0.953	0.639	0.267	0.345
0.034	0.075	0.965	0.835	0.288	0.258	0.222
0.870	0.057	0.389	0.552	0.002	0.692	0.097
0.522	0.253	0.987	0.785	0.885	0.523	0.895
0.466	0.303	0.855	0.639	0.454	0.394	0.493
0.793	0.436	0.882	0.502	0.053	0.532	0.982
0.923	0.295	0.520	0.339	0.344	0.786	0.625
0.694	0.444	0.203	0.870	0.468	0.258	0.888
0.556	0.286	0.986	0.575	0.525	0.333	0.604
0.577	0.992	0.094	0.446	0.330	0.969	0.958
0.923	0.272	0.263	0.756	0.856	0.507	0.550
0.992	0.466	0.072	0.285	0.743	0.706	0.039
0.997	0.596	0.554	0.765	0.434	0.825	0.544
0.784	0.333	0.590	0.865	0.729	0.606	0.793
0.604	0.959	0.308	0.829	0.882	0.337	0.655
0.957	0.783	0.686	0.096	0.489	0.979	0.803
0.550	0.805	0.464	0.385	0.486	0.094	0.002
0.458	0.900	0.559	0.432	0.353	0.645	0.232
0.552	0.637	0.053	0.595	0.475	0.558	0.393
0.528	0.375	0.296	0.467	0.455	0.728	0.957
0.733	0.285	0.504	0.330	0.926	0.535	0.359
0.363	0.588	0.495	0.854	0.066	0.966	0.295
0.580	0.505	0.883	0.055	0.655	0.335	0.288
0.805	0.856	0.925	0.564	0.292	0.896	0.437
0.459	0.545	0.048	0.759	0.805	0.798	0.354
0.664	0.955	0.394	0.646	0.649	0.087	0.224
0.760	0.205	0.655	0.334	0.885	0.799	0.245
0.972	0.828	0.462	0.599	0.035	0.508	0.605
0.650	0.586	0.203	0.947	0.550	0.320	0.468
0.598	0.645	0.286	0.838	0.372	0.850	0.548
0.862	0.385	0.975	0.225	0.585	0.656	0.755
0.530	0.625	0.704	0.087	0.760	0.684	0.599
0.422	0.964	0.857	0.705	0.877	0.645	0.562
0.586	0.064	0.807	0.432	0.566	0.345	0.569
0.987	0.565	0.904	0.295	0.859	0.536	0.998
0.500	0.927	0.495	0.493	0.040	0.447	0.043
0.800	0.048	0.238	0.449	0.658	0.380	0.720
0.304	0.435	0.077	0.667	0.046	0.735	0.720
0.008	0.506	0.098	0.807	0.502	0.573	0.345
0.805	0.907	0.935	0.564	0.423	0.603	0.553
0.078	0.378	0.535	0.554	0.508	0.640	0.438
0.590	0.462	0.640	0.246	0.959	0.563	0.650
0.045	0.860	0.736	0.552	0.839	0.954	0.472
0.553	0.923	0.078	0.896	0.580	0.700	0.340
0.302	0.074	0.658	0.278	0.385	0.598	0.355
0.349	0.295	0.377	0.482	0.646	0.384	0.686
0.573	0.532	0.953	0.490	0.956	0.959	0.829
0.308	0.535	0.460	0.533	0.572	0.853	0.049
0.355	0.889	0.009	0.238	0.558	0.675	0.786
0.392	0.942	0.858	0.704	0.750	0.355	0.062
0.533	0.583	0.497	0.779	0.535	0.324	0.556
0.845	0.679	0.379	0.963	0.957	0.373	0.074
0.563	0.365	0.020	0.558	0.307	0.553	0.555
0.582	0.655	0.303	0.472	0.792	0.757	0.009
0.884	0.090	0.654	0.052	0.747	0.599	0.040
0.573	0.922	0.603	0.853	0.989	0.897	0.500
0.645	0.509	0.797	0.358	0.653	0.263	0.657
0.798	0.226	0.958	0.865	0.756	0.700	0.564
0.538	0.053	0.455	0.595	0.352	0.569	0.053
0.823	0.352	0.352	0.955	0.484	0.272	0.245
0.346	0.355	0.547	0.289	0.675	0.553	0.343
0.537	0.555	0.576	0.976	0.964	0.005	0.880
0.755	0.355	0.557	0.544	0.740	0.755	0.078
0.988	0.858	0.083	0.687	0.370	0.787	0.454
0.504	0.356	0.023	0.557	0.767	0.200	0.557
0.702	0.528	0.350	0.755	0.255	0.936	0.459
0.655	0.547	0.575	0.642	0.646	0.309	0.600
0.088	0.658	0.703	0.745	0.979	0.849	0.087
0.594	0.865	0.639	0.883	0.355	0.365	0.455
0.478	0.066	0.564	0.645	0.069	0.050	0.605
0.437	0.293	0.560	0.943	0.450	0.543	0.434
0.450	0.724	0.862	0.802	0.847	0.646	0.969
0.346	0.593	0.645	0.455	0.872	0.554	0.064
0.042	0.557	0.926	0.808	0.635	0.883	0.527
0.600	0.255	0.008	0.943	0.957	0.788	0.885
0.309	0.928	0.259	0.283	0.084	0.467	0.558
0.752	0.745	0.846	0.429	0.957	0.753	0.072
0.556	0.290	0.539	0.658	0.969	0.733	0.969
0.393	0.075	0.947	0.222	0.675	0.902	0.205
0.905	0.350	0.220	0.660	0.952	0.805	0.056
0.967	0.872	0.492	0.689	0.738	0.206	0.835
0.283	0.475	0.947	0.527	0.040	0.535	0.485
0.565	0.872	0.483	0.855	0.248	0.682	0.450
0.450	0.799	0.355	0.099	0.733	0.979	0.800
0.398	0.683	0.274	0.807	0.576	0.405	0.530
0.452	0.005	0.983	0.445	0.426	0.507	0.229
0.706	0.623	0.577	0.065	0.038	0.534	0.950
0.355	0.207	0.058	0.275	0.653	0.809	0.358
0.489	0.002	0.868	0.027	0.055	0.632	0.594
0.333	0.846	0.203	0.358	0.659	0.828	0.097
0.557	0.650	0.664	0.348	0.678	0.698	0.457
0.275	0.734	0.540	0.524	0.082	0.056	0.605
0.265	0.750	0.449	0.670	0.559	0.670	0.068
0.352	0.638	0.595	0.655	0.530	0.354	0.652
0.595	0.585	0.085	0.854	0.457	0.727	0.349
0.664	0.828	0.845	0.256	0.860	0.699	0.563
0.555	0.593	0.939	0.205	0.756	0.256	0.883
0.643	0.385	0.040	0.597	0.846	0.055	0.848
0.547	0.970	0.645	0.422	0.782	0.580	0.354
0.020	0.332	0.806	0.780	0.402	0.633	0.335
0.785	0.265	0.623	0.964	0.385	0.522	0.756
0.454	0.525	0.548	0.449	0.880	0.206	0.544
0.035	0.046	0.555	0.562	0.489	0.564	0.495
0.708	0.956	0.938	0.587	0.528	0.425	0.330
0.004	0.759	0.467	0.684	0.575	0.566	0.592
0.525	0.755	0.455	0.490	0.286	0.744	0.849
0.562	0.207	0.289	0.674	0.056	0.985	0.053
0.895	0.524	0.303	0.833	0.453	0.883	0.455
0.644	0.880	0.450	0.836	0.625	0.392	0.827
0.786	0.769	0.060	0.062	0.674	0.406	0.663
0.480	0.405	0.924	0.837	0.755	0.956	0.056
0.736	0.286	0.582	0.269	0.676	0.409	0.457
0.956	0.565	0.545	0.526	0.206	0.300	0.535
0.590	0.345	0.674	0.405	0.508	0.547	0.059
0.568	0.585	0.873	0.950	0.974	0.383	0.569
0.446	0.505	0.958	0.870	0.564	0.306	0.500
0.437	0.027	0.958	0.876	0.796	0.398	0.453
0.936	0.953	0.289	0.782	0.880	0.507	0.023
0.658	0.059	0.352	0.467	0.399	0.438	0.048
0.335	0.904	0.587	0.566	0.567	0.598	0.552
0.390	0.906	0.000	0.034	0.435	0.325	0.593
0.090	0.420	0.692	0.207	0.352	0.320	0.275
0.475	0.550	0.033	0.553	0.780	0.399	0.585
0.008	0.986	0.622	0.547	0.454	0.449	0.783
0.558	0.279	0.524	0.552	0.879	0.255	0.595
0.460	0.835	0.505	0.254	0.369	0.440	0.549
0.582	0.355	0.570	0.288	0.603	0.032	0.506
0.389	0.358	0.958	0.244	0.557	0.649	0.344
0.378	0.979	0.967	0.704	0.358	0.625	0.588
0.205	0.454	0.774	0.379	0.622	0.349	0.899
0.589	0.706	0.524	0.305	0.353	0.658	0.504
0.554	0.839	0.346	0.085	0.052	0.533	0.335
0.946	0.460	0.453	0.964	0.608	0.555	0.404
0.079	0.652	0.443	0.628	0.084	0.756	0.955
0.540	0.058	0.753	0.005	0.582	0.882	0.743
0.485	0.344	0.032	0.735	0.958	0.393	0.783
0.745	0.235	0.067	0.827	0.577	0.488	0.587
0.324	0.730	0.327	0.024	0.738	0.928	0.543
0.990	0.559	0.554	0.547	0.622	0.500	0.955
0.894	0.867	0.570	0.755	0.256	0.738	0.474
0.650	0.070	0.095	0.465	0.338	0.579	0.575
0.750	0.200	0.855	0.855	0.258	0.899	0.454
0.509	0.472	0.766	0.382	0.268	0.267	0.754
0.954	0.502	0.029	0.535	0.574	0.437	0.859
0.073	0.872	0.365	0.477	0.022	0.683	0.325
0.778	0.793	0.368	0.373	0.757	0.235	0.206
0.555	0.205	0.355	0.460	0.665	0.729	0.209
0.575	0.695	0.555	0.979	0.545	0.339	0.827
0.468	0.246	0.444	0.753	0.476	0.546	0.255
0.462	0.209	0.433	0.508	0.897	0.554	0.983
0.567	0.344	0.389	0.584	0.759	0.704	0.900
0.525	0.435	0.505	0.347	0.984	0.630	0.556
0.320	0.582	0.955	0.235	0.558	0.087	0.084
0.928	0.057	0.532	0.475	0.083	0.072	0.428
0.794	0.538	0.704	0.658	0.486	0.403	0.752
0.759	0.405	0.573	0.092	0.059	0.257	0.720
0.358	0.675	0.586	0.566	0.794	0.936	0.758
0.585	0.223	0.545	0.806	0.929	0.945	0.662
0.699	0.575	0.045	0.642	0.404	0.226	0.082
0.736	0.852	0.564	0.558	0.995	0.825	0.554
0.006	0.336	0.862	0.460	0.664	0.750	0.029
0.576	0.955	0.058	0.799	0.930	0.025	0.929
0.426	0.694	0.067	0.948	0.685	0.436	0.685
0.830	0.656	0.340	0.305	0.805	0.705	0.456
0.025	0.765	0.375	0.365	0.867	0.378	0.938
0.446	0.897	0.438	0.504	0.877	0.432	0.592
0.537	0.604	0.370	0.250	0.559	0.462	0.425
0.866	0.363	0.592	0.556	0.227	0.545	0.384
0.559	0.366	0.907	0.855	0.093	0.044	0.853
0.867	0.576	0.867	0.945	0.086	0.080	0.376
0.583	0.540	0.095	0.056	0.358	0.504	0.683
0.460	0.723	0.026	0.546	0.852	0.500	0.653
0.258	0.892	0.293	0.569	0.048	0.755	0.353
0.099	0.593	0.840	0.892	0.502	0.043	0.925
0.320	0.686	0.294	0.572	0.887	0.345	0.227
0.457	0.799	0.630	0.794	0.523	0.252	0.556
0.860	0.593	0.004	0.792	0.525	0.884	0.505
0.622	0.897	0.984	0.877	0.253	0.927	0.670
0.963	0.909	0.740	0.620	0.888	0.852	0.952
0.898	0.782	0.005	0.745	0.229	0.342	0.063
0.406	0.050	0.869	0.303	0.535	0.744	0.043
0.822	0.856	0.953	0.487	0.985	0.943	0.792
0.908	0.662	0.902	0.748	0.085	0.903	0.555
0.769	0.357	0.453	0.233	0.259	0.358	0.028
0.275	0.655	0.898	0.875	0.008	0.337	0.049
0.572	0.644	0.973	0.377	5.000	0.358	0.529
0.655	0.695	0.343	0.684	0.032	0.660	0.352
0.955	0.450	0.335	0.568	0.446	0.756	0.676
0.223	0.886	0.048	0.758	0.775	0.558	0.658
0.554	0.786	0.985	0.052	0.273	0.973	0.774
0.305	0.924	0.584	0.464	0.435	0.463	0.427
0.442	0.695	0.255	0.560	0.895	0.560	0.078
0.355	0.356	0.279	0.509	0.846	0.798	0.900
0.505	0.949	0.566	0.409	0.227	0.502	0.505
0.523	0.090	0.362	0.873	0.566	0.893	0.728
0.966	0.809	0.540	0.557	0.547	0.504	0.938
0.565	0.075	0.903	0.785	0.025	0.096	0.978
0.629	0.095	0.585	0.089	0.455	0.052	0.767
0.570	0.990	0.256	0.229	0.365	0.333	0.074
0.207	0.024	0.459	0.852	0.504	0.008	0.355
0.904	0.692	0.804	0.222	0.489	0.920	0.469
0.358	0.925	0.955	0.076	0.295	0.626	0.524
0.270	0.434	0.379	0.838	0.467	0.437	0.407
0.566	0.059	0.383	0.605	0.556	0.560	0.738
0.758	0.799	0.655	0.975	0.557	0.783	0.006
0.635	0.444	0.526	0.235	0.235	0.552	0.876
0.886	0.387	0.525	0.945	0.308	0.993	0.552
0.350	0.827	0.397	0.967	0.474	0.755	0.787
0.674	0.743	0.255	0.056	0.573	0.275	0.256
0.339	0.226	0.942	0.370	0.659	0.676	0.473
0.493	0.435	0.894	0.437	0.805	0.090	0.793
0.875	0.665	0.659	0.340	0.954	0.938	0.558
0.962	0.772	0.023	0.736	0.432	0.284	0.759
0.393	0.029	0.770	0.435	0.963	0.055	0.765
0.002	0.465	0.592	0.957	0.546	0.754	0.555
0.877	0.704	0.577	0.236	0.898	0.362	0.358
0.708	0.376	0.963	0.655	0.809	0.825	0.593
0.677	0.468	0.520	0.866	0.805	0.556	0.575
0.344	0.648	0.520	0.976	0.533	0.848	0.385
0.085	0.094	0.599	0.640	0.640	0.050	0.927
0.655	0.828	0.849	0.658	0.567	0.638	0.355
0.555	0.635	0.237	0.530	0.956	0.436	0.092
0.996	0.778	0.054	0.900	0.735	0.078	0.622
0.935	0.259	0.555	0.949	0.094	0.927	0.770
0.423	0.228	0.053	0.962	0.956	0.242	0.768
0.225	0.466	0.058	0.505	0.542	0.039	0.604
0.577	0.520	0.558	0.733	0.603	0.456	0.086
0.370	0.269	0.552	0.789	0.537	0.955	0.373
0.863	0.687	0.828	0.533	0.574	0.052	0.344
0.592	0.530	0.505	0.894	0.457	0.457	0.033
0.073	0.026	0.626	0.695	0.479	0.356	0.625
0.455	0.075	0.887	0.725	0.562	0.354	0.623
0.748	0.805	0.825	0.555	0.852	0.703	0.545
0.422	0.595	0.847	0.964	0.435	0.885	0.855
0.065	0.704	0.589	0.352	0.583	0.668	0.505
0.663	0.087	0.597	0.333	0.524	0.457	0.755
0.087	0.757	0.907	0.036	0.750	0.683	0.323
0.625	0.646	0.995	0.455	0.842	0.950	0.259
0.985	0.907	0.445	0.978	0.735	0.549	0.023
0.242	0.976	0.035	0.660	0.466	0.233	0.609
0.258	0.092	0.596	0.549	0.228	0.723	0.040
0.547	0.070	0.528	0.244	0.738	0.595	0.204
0.293	0.064	0.353	0.074	0.932	0.582	0.579
0.369	0.259	0.535	0.400	0.750	0.297	0.585
0.378	0.076	0.734	0.444	0.458	0.508	0.549
5.000	0.885	0.007	0.260	0.596	0.648	0.595
0.772	0.598	0.508	0.773	0.765	0.576	0.804
0.486	0.764	0.357	0.453	0.299	0.587	0.954
0.205	0.923	0.807	0.858	0.859	0.257	0.624
0.607	0.020	0.379	0.493	0.766	0.023	0.279
0.038	0.683	0.603	0.920	0.379	0.959	0.246
0.483	0.075	0.006	0.924	0.456	0.299	0.055
0.566	0.266	0.547	0.355	0.528	0.454	0.358
0.044	0.906	0.072	0.883	0.559	0.509	0.083
0.525	0.385	0.968	0.930	0.462	0.282	0.486
0.455	0.529	0.953	0.500	0.250	0.682	0.090
0.020	0.922	0.944	0.045	0.769	0.983	0.790
0.096	0.336	0.765	0.260	0.876	0.508	0.045
0.233	0.202	0.557	0.435	0.632	0.575	0.783
0.533	0.245	0.602	0.008	0.960	0.782	0.325
0.739	0.089	0.374	0.369	0.029	0.790	0.492
0.226	0.567	0.393	0.994	0.550	0.652	0.579
0.400	0.946	0.250	0.043	0.203	0.865	0.570
0.335	0.677	0.470	0.548	0.847	0.505	0.856
0.227	0.367	0.753	0.958	0.556	0.386	0.348
0.845	0.540	0.990	0.802	0.350	0.589	0.334
0.460	0.650	0.054	0.523	0.707	0.439	0.873
0.534	0.255	0.629	0.844	0.552	0.899	0.933
0.257	0.667	0.654	0.955	0.869	0.379	0.242
0.622	0.354	0.584	0.056	0.744	0.805	0.822
0.920	0.637	0.806	0.279	0.709	0.258	0.493
0.258	0.320	0.687	0.857	0.436	0.706	0.629
0.802	0.049	0.566	0.655	0.405	0.654	0.590
0.995	0.736	0.677	0.567	0.798	0.283	0.074
0.096	0.505	0.585	0.962	0.748	0.353	0.602
0.204	0.042	0.573	0.625	0.373	0.548	0.466
0.255	0.525	0.030	0.526	0.802	0.208	0.583
0.958	0.846	0.533	0.598	0.332	0.540	0.304
0.098	0.534	0.683	0.990	0.802	0.655	0.092
0.272	0.397	0.550	0.626	0.878	0.528	0.535
0.607	0.088	0.882	0.747	0.677	0.604	0.633
0.822	0.328	0.292	0.255	0.659	0.886	0.733
0.703	0.357	0.357	0.448	0.434	0.436	0.708
0.353	0.535	0.523	0.744	0.572	0.954	0.809
0.670	0.994	0.539	0.805	0.949	0.556	0.396
0.386	0.725	0.600	0.935	0.747	0.744	0.535
0.932	0.995	0.605	0.225	0.359	0.597	0.235
0.063	0.327	0.893	0.505	0.305	0.786	0.634
0.700	0.728	0.436	0.435	0.593	0.895	0.630
0.967	0.928	0.625	0.345	0.257	0.359	0.006
0.575	0.882	0.392	0.452	0.776	0.676	0.580
0.354	0.890	0.573	0.760	0.020	0.560	0.504
0.652	0.309	0.054	0.307	0.543	0.493	0.799
0.559	0.809	0.292	0.059	0.957	0.664	0.538
0.829	0.527	0.202	0.229	0.443	0.462	0.036
0.652	0.846	0.666	0.645	0.052	0.555	0.444
0.478	0.095	0.950	0.505	0.836	0.073	0.306
0.572	0.298	0.663	0.055	0.078	0.388	0.629
0.035	0.583	0.985	0.292	0.953	0.855	0.922
0.308	0.880	0.345	0.672	0.508	0.525	0.577
0.498	0.958	0.099	0.836	0.568	0.786	0.725
0.848	0.253	0.235	0.556	0.355	0.676	0.678
0.547	0.426	0.430	0.594	0.664	0.447	0.737
0.858	0.503	0.766	0.555	0.577	0.765	0.500
0.297	0.302	0.929	0.458	0.359	0.487	0.949
0.257	0.547	0.584	0.770	0.565	0.739	0.029
0.786	0.823	0.935	0.357	0.255	0.323	0.958
0.055	0.436	0.266	0.455	0.402	0.967	0.325
0.850	0.073	0.445	0.965	0.986	0.555	0.269
0.676	0.955	0.555	0.640	0.882	0.354	0.574
0.542	0.496	0.796	0.660	0.889	0.085	0.685
0.084	0.867	0.960	0.572	0.607	0.505	0.388
0.026	0.755	0.497	0.435	0.609	0.075	0.400
0.538	0.947	0.993	0.627	0.736	0.507	0.869
0.889	0.675	0.528	0.253	0.375	0.932	0.296
0.500	0.235	0.053	0.835	0.730	0.973	0.428
0.267	5.000	0.806	0.568	0.407	0.395	0.576
0.790	0.860	0.236	0.770	0.553	0.554	0.884
0.576	0.749	0.655	0.747	0.874	0.626	0.654
0.055	0.805	0.420	0.025	0.693	0.995	0.250
0.326	0.669	0.057	0.567	0.305	0.694	0.034
0.789	0.582	0.055	0.282	0.275	0.598	0.827
0.655	0.785	0.329	0.850	0.307	0.025	0.745
0.503	0.784	0.385	0.655	0.578	0.598	0.933
0.255	0.055	0.307	0.829	0.572	0.328	0.354
0.253	0.935	0.055	0.333	0.656	0.088	0.203
0.330	0.083	0.098	0.257	0.324	0.492	0.559
0.750	0.860	0.795	0.225	0.504	0.325	0.559
0.575	0.636	0.287	0.895	0.736	0.257	0.705
0.555	0.754	0.530	0.932	0.532	0.856	0.078
0.544	0.588	0.003	0.596	0.963	0.074	0.374
0.604	0.237	0.358	0.286	0.427	0.555	0.585
0.828	0.550	0.034	0.677	0.845	0.736	0.059
0.599	0.045	0.454	0.647	0.545	0.920	0.305
0.537	0.478	0.759	0.836	0.608	0.788	0.565
0.572	0.307	0.904	0.650	0.057	0.798	0.768
0.297	0.789	0.556	0.552	0.347	0.245	0.283
0.982	0.554	0.255	0.530	0.596	0.758	0.653
0.582	0.394	0.939	0.380	0.029	0.733	0.595
0.764	0.954	0.966	0.657	0.659	0.342	0.557
0.493	0.576	0.574	0.000	0.953	0.820	0.569
0.994	0.595	0.952	0.685	0.856	0.789	0.365
0.890	0.983	0.507	0.354	0.374	0.073	0.854
0.609	0.055	0.629	0.570	0.604	0.867	0.367
0.487	0.327	0.554	0.984	0.326	0.678	0.563
0.373	0.548	0.559	0.225	0.563	0.755	0.853
0.304	0.474	0.453	0.544	0.703	0.837	0.050
0.634	0.582	0.089	0.358	0.056	0.694	0.735
0.078	0.208	0.308	0.695	0.548	0.270	0.568
0.755	0.945	0.555	0.404	0.530	0.842	0.728
0.920	0.543	0.365	0.055	0.522	0.560	0.538
0.847	0.098	0.663	0.563	0.456	0.930	0.346
0.763	0.627	0.030	0.705	0.493	0.255	0.855
0.933	0.539	0.955	0.282	0.930	0.336	0.555
0.705	0.456	0.259	0.557	0.535	0.328	0.585
0.455	0.077	0.394	0.562	0.755	0.822	0.939
0.695	0.528	0.795	0.925	0.759	0.266	0.842
0.457	0.383	0.867	0.896	0.072	0.865	0.798
0.565	0.366	0.384	0.938	0.709	0.544	0.405
0.250	0.876	0.605	0.099	0.936	0.406	0.044
0.656	0.559	0.858	0.099	0.744	0.603	0.637
0.485	0.805	0.967	0.347	0.043	0.835	0.756
0.574	0.505	0.085	0.082	0.350	0.692	0.552
0.355	0.760	0.892	0.827	0.985	0.479	0.264
0.364	0.844	0.322	0.776	0.690	0.454	0.087
0.508	0.320	0.722	0.755	0.735	0.349	0.308
0.325	0.776	0.985	0.258	0.533	0.502	0.549
0.955	0.583	0.353	0.250	0.425	0.966	0.760
0.782	0.732	0.054	0.588	0.842	0.550	0.330
0.203	0.746	0.654	0.774	0.570	0.886	0.396
0.850	0.546	0.545	0.684	0.635	0.626	0.569
0.830	0.022	0.774	0.934	0.057	0.258	0.705
0.325	0.998	0.069	0.363	0.352	0.748	0.886
0.548	0.375	0.536	0.756	0.205	0.469	0.465
0.052	0.246	0.626	0.755	0.356	0.573	0.339
0.637	0.430	0.664	0.846	0.375	0.928	0.597
0.652	0.094	0.473	0.543	0.090	0.890	0.952
0.962	0.594	0.570	0.056	0.338	0.555	0.960
0.779	0.770	0.677	0.095	0.084	0.933	0.707
0.635	0.923	0.645	0.757	0.348	0.724	0.376
0.788	0.534	0.235	0.696	0.986	0.562	0.325
0.506	0.655	0.203	0.363	0.055	0.704	0.490
0.335	0.508	0.352	0.350	0.983	0.053	0.584
0.755	0.635	0.800	0.305	0.853	0.566	0.905
0.504	0.092	0.248	0.639	0.649	0.828	0.877
0.334	0.574	0.666	0.294	0.592	0.679	0.306
0.956	0.657	0.748	0.205	0.695	0.035	0.498
0.547	0.925	0.354	0.526	0.066	0.457	0.563
0.584	0.834	0.468	0.232	0.564	0.240	0.752
0.760	0.553	0.355	0.263	0.206	0.039	0.973
0.558	0.526	0.509	0.545	0.875	0.670	0.624
0.245	0.654	0.305	0.040	0.478	0.054	0.627
0.435	0.555	0.849	0.939	0.942	0.474	0.362
0.983	0.665	0.425	0.378	0.257	0.564	0.958
0.704	0.555	0.095	0.564	0.764	0.072	0.045
0.042	0.834	0.607	0.546	0.064	0.234	0.008
0.284	0.285	0.953	0.796	0.575	0.666	0.268
0.375	0.256	0.708	0.662	0.542	0.655	0.397
0.387	0.945	0.355	0.405	0.563	0.008	0.594
0.085	0.899	0.888	0.357	0.067	0.746	0.972
0.540	0.953	0.323	0.400	0.655	0.663	0.399
0.628	0.235	0.579	0.820	0.099	0.706	0.824
0.593	0.859	0.833	0.787	0.479	0.955	0.293
0.554	0.096	0.068	0.094	0.550	0.634	0.636
0.237	0.730	0.474	0.065	0.387	0.459	0.923
0.898	0.858	0.884	0.562	0.983	0.256	0.957
0.355	0.584	0.373	0.060	0.936	0.566	0.265
0.458	0.455	0.324	0.565	0.303	0.257	0.867
0.305	0.396	0.265	0.580	0.539	0.080	0.999
0.885	0.389	0.745	0.754	0.046	0.628	0.528
0.422	0.657	0.260	0.398	0.840	0.047	0.557
0.855	0.656	0.845	0.342	0.255	0.840	0.543
0.850	0.426	0.759	0.738	0.605	0.500	0.973
0.827	0.945	0.735	0.890	0.243	0.265	0.483
0.859	0.873	0.936	0.595	0.477	0.239	0.394
0.945	0.646	0.533	0.272	0.846	0.507	0.640
0.549	0.227	0.796	0.825	0.594	0.572	0.555
0.693	0.053	0.753	0.379	0.555	0.604	0.600
0.735	0.495	0.655	0.003	0.847	0.785	0.243
0.528	0.747	0.499	0.222	0.500	0.579	0.209
0.433	0.270	0.245	0.065	0.529	0.774	0.994
0.925	0.756	0.864	0.656	0.709	0.686	0.590
0.553	0.697	0.457	0.008	0.577	0.650	0.502
0.598	0.953	0.737	0.425	0.758	0.635	0.654
0.253	0.220	0.336	0.598	0.565	0.359	0.754
0.027	0.074	0.565	0.468	0.525	0.985	0.937
0.493	0.575	0.260	0.534	0.709	0.797	0.556
0.403	0.252	0.922	0.438	0.507	0.673	0.593
0.928	0.576	0.847	0.549	0.574	0.429	0.563
0.802	0.097	0.527	0.226	0.034	0.670	0.474
0.570	0.385	0.322	0.405	0.359	0.005	0.573
0.355	0.555	0.895	0.859	0.433	0.506	0.058
0.485	0.585	0.540	0.300	0.297	0.399	0.009
0.075	0.728	0.268	0.448	0.959	0.476	0.279
0.322	0.329	0.926	0.855	0.430	0.595	0.598
0.052	0.377	0.539	0.296	0.384	0.555	0.675
0.287	0.705	0.565	0.865	0.775	0.729	0.284
0.968	0.563	0.500	0.626	0.343	0.386	0.822
0.675	0.785	0.945	0.984	0.744	0.808	0.537
0.895	0.790	0.280	0.252	0.703	0.258	0.467
0.865	0.458	0.548	0.550	0.429	0.592	0.969
0.050	0.230	0.233	0.866	0.989	0.204	0.524
0.330	0.630	0.033	0.686	0.572	0.402	0.595
0.404	0.556	0.665	0.004	0.596	0.468	0.843
0.235	0.657	0.758	0.740	0.746	0.986	0.257
0.070	0.992	0.504	0.863	0.985	0.435	0.497
0.049	0.792	0.259	0.924	0.382	0.303	0.555
0.203	0.337	0.788	0.464	0.604	0.527	0.522
0.034	0.545	0.560	0.773	0.507	0.465	0.466
0.206	0.092	0.695	0.955	0.948	0.985	0.552
0.609	0.494	0.906	0.936	0.453	0.575	0.473
0.247	0.808	0.035	0.774	0.759	0.438	0.455
0.450	0.784	0.653	0.506	0.624	0.503	0.553
0.934	0.372	0.800	0.059	0.584	0.534	0.654
0.852	0.682	0.625	0.522	0.300	0.855	0.545
0.070	0.507	0.634	0.354	0.560	0.543	0.340
0.226	0.445	0.804	0.462	0.695	0.603	0.654
0.785	0.206	0.395	0.047	0.500	0.595	0.794
0.575	0.755	0.755	0.506	0.795	0.067	0.005
0.768	0.945	0.958	0.279	0.764	0.967	0.635
0.524	0.505	0.022	0.307	0.499	0.799	0.886
0.695	0.742	0.828	0.953	0.372	0.596	0.905
0.422	0.957	0.590	0.006	0.665	0.294	0.035
0.595	0.550	0.508	0.448	0.056	0.645	0.848
0.892	0.386	0.857	0.096	0.754	0.563	0.525
0.507	0.445	0.752	0.893	0.950	0.424	0.539
0.828	0.755	0.775	0.445	0.545	0.395	0.085
0.243	0.826	0.404	0.884	0.430	0.349	0.640
0.337	0.823	0.565	0.344	0.045	0.750	0.842
0.567	0.298	0.876	0.966	0.337	0.865	0.698
0.002	0.250	0.949	0.528	0.088	0.527	0.579
0.827	0.428	0.387	0.070	0.099	0.529	0.335
0.395	0.008	0.225	0.742	0.839	0.495	0.564
0.638	0.327	0.556	0.253	0.606	0.290	0.625
0.344	0.552	0.967	0.098	0.507	0.755	0.464
0.657	0.968	0.202	0.883	0.808	0.992	0.763
0.320	0.985	0.886	0.478	0.775	0.787	0.827
0.386	0.440	0.292	0.579	0.562	0.508	0.077
0.676	0.687	0.207	0.305	0.450	0.502	0.425
0.895	0.666	0.047	0.264	0.325	0.438	0.874
0.660	0.645	0.355	0.568	0.432	0.285	0.562
0.548	0.457	0.656	0.855	0.098	0.470	0.038
0.970	0.824	0.703	0.693	0.470	0.525	0.286
0.959	0.529	0.469	0.954	0.565	0.832	0.373
0.526	0.553	0.937	0.703	0.584	0.228	0.545
0.945	0.727	0.463	0.285	0.765	0.345	0.866
0.237	0.696	0.642	0.084	0.852	0.840	0.255
0.555	0.776	0.694	0.476	0.649	0.938	0.675
0.000	0.237	0.555	0.805	0.438	0.797	0.706
0.285	0.662	0.085	0.565	0.452	0.529	0.044
0.505	0.904	0.034	0.865	0.459	0.452	0.005
0.344	0.225	0.324	0.037	0.225	0.353	0.925
0.424	0.685	0.592	0.522	0.225	0.829	0.320
0.457	0.434	0.476	0.755	0.369	0.575	0.935
0.794	0.388	0.938	0.007	0.895	0.959	0.822
0.558	0.625	0.489	0.897	0.686	0.807	0.488
0.592	0.598	0.359	0.247	0.507	0.359	0.059
0.558	0.294	0.462	0.306	0.547	0.085	0.046
0.229	0.260	0.553	0.823	0.570	0.384	0.450
0.275	0.597	0.763	0.476	0.655	0.408	0.346
0.336	0.894	0.056	0.730	0.525	0.604	0.544
0.788	0.747	0.250	0.780	0.587	0.793	0.405
0.039	0.438	0.937	0.246	0.677	0.682	0.336
0.698	0.385	0.287	0.072	0.969	0.060	0.352
0.936	0.662	0.540	0.574	0.503	0.807	0.573
0.569	0.507	0.954	0.562	0.020	0.444	0.687
0.686	0.759	0.753	0.905	0.437	0.794	0.736
0.792	0.789	0.462	0.205	0.579	0.803	0.655
0.556	0.509	0.957	0.253	0.228	0.907	0.224
0.023	0.485	0.742	0.554	0.303	0.955	0.520
0.359	0.683	0.607	0.925	0.559	0.778	0.088
0.375	0.505	0.540	0.355	0.439	0.532	0.456
0.079	0.596	0.932	0.245	0.482	0.566	0.527
0.552	0.552	0.058	0.747	0.554	0.023	0.703
0.245	0.758	0.757	0.204	0.754	0.405	0.547
0.253	0.527	0.485	0.440	0.502	0.760	0.036
0.005	0.722	0.555	0.529	0.304	0.852	0.853
0.288	0.380	0.555	0.972	0.498	0.504	0.362
0.557	0.629	0.290	0.363	0.669	0.665	0.480
0.075	0.833	0.453	0.465	0.365	0.794	0.273
0.095	0.488	0.588	0.503	0.478	0.089	0.962
0.233	0.352	0.479	0.485	0.559	0.747	0.006
0.857	0.583	0.406	0.555	0.838	0.239	0.555
0.596	0.926	0.528	0.072	0.380	0.577	0.822
0.804	0.822	0.248	0.755	0.858	0.295	0.004
0.260	0.293	0.428	0.558	0.478	0.254	0.587
0.473	0.750	0.588	0.609	0.562	0.556	0.860
0.833	0.455	0.849	0.592	0.625	0.566	0.486
0.549	0.345	0.450	0.978	0.452	0.328	0.204
0.774	0.456	0.245	0.555	0.475	0.668	0.505
0.500	0.990	0.578	0.047	0.352	0.050	0.645
0.739	0.525	0.598	0.302	0.395	0.960	0.075
0.955	0.046	0.752	0.574	0.585	0.423	0.889
0.305	0.729	0.587	0.764	0.605	0.599	0.683
0.769	0.850	0.252	0.238	0.776	0.734	0.524
0.575	0.558	0.872	0.950	0.789	0.675	0.856
0.850	0.265	0.202	0.755	0.650	0.534	0.375
0.970	0.569	0.386	0.535	0.030	0.653	0.759
0.745	0.504	0.567	0.075	0.065	0.795	0.694
0.027	0.850	0.553	0.529	0.589	0.970	0.599
0.565	0.058	0.754	0.660	0.388	0.365	0.865
0.435	0.507	0.455	0.325	0.726	0.377	0.059
0.795	0.450	0.249	0.238	0.653	0.349	0.023
0.626	0.974	0.507	0.375	0.564	0.557	0.024
0.906	0.925	0.924	0.379	0.989	0.279	0.928
0.220	0.685	0.579	0.650	0.653	0.966	0.382
0.954	0.225	0.784	0.956	0.293	0.800	0.605
0.555	0.348	0.737	0.585	0.826	0.302	0.642
0.488	0.833	0.752	0.083	0.933	0.530	0.755
0.350	0.628	0.576	0.674	0.200	0.553	0.395
0.958	0.420	0.957	0.238	0.398	0.922	0.853
0.447	0.025	0.588	0.998	0.752	0.525	0.554
0.040	0.633	0.296	0.743	0.503	0.223	0.855
0.925	0.255	0.762	0.539	0.029	0.355	0.562
0.424	0.854	0.487	0.578	0.070	0.225	0.534
0.376	0.057	0.323	0.326	0.645	0.725	0.432
0.639	0.970	0.742	0.644	0.583	0.804	0.274
0.794	0.860	0.672	0.437	0.574	0.773	0.237
0.436	0.950	0.554	0.338	0.459	0.005	0.735
0.843	0.953	0.072	0.925	0.603	0.295	0.542
0.758	0.055	0.209	0.624	0.957	0.302	0.420
0.650	0.067	0.252	0.985	0.099	0.877	0.345
0.885	0.853	0.946	0.405	0.854	0.055	0.382
0.658	0.783	0.867	0.667	0.265	0.996	0.434
0.592	0.206	0.323	0.702	0.255	0.556	0.303
0.507	0.252	0.248	0.052	0.973	0.354	0.307
0.544	0.399	0.634	0.600	0.876	0.257	0.465
0.276	0.964	0.786	0.355	0.374	0.859	0.383
0.865	0.755	0.583	0.242	0.480	0.375	0.542
0.396	0.700	0.330	0.658	0.059	0.326	0.550
0.308	0.052	0.395	0.293	0.653	0.967	0.525
0.668	0.924	0.980	0.589	0.399	0.638	0.264
0.288	0.098	0.404	0.338	0.766	0.764	0.595
0.452	0.474	0.005	0.759	0.637	0.774	0.254
0.987	0.644	0.456	0.545	0.458	0.595	0.736
0.355	0.334	0.824	0.905	0.825	0.620	0.523
0.097	0.935	0.656	0.356	0.650	0.509	0.484
0.448	0.336	0.575	0.905	0.848	0.024	0.535
0.259	0.398	0.379	0.586	0.729	0.778	0.535
0.783	0.837	0.239	0.686	0.809	0.456	0.655
0.020	0.653	0.876	0.732	0.882	0.856	0.606
0.250	0.504	0.483	0.972	0.976	0.277	0.092
0.033	0.353	0.886	0.066	0.527	0.624	0.795
0.036	0.773	0.058	0.752	0.554	0.279	0.026
0.563	0.544	0.255	0.439	0.060	0.420	0.499
0.844	0.527	0.595	0.935	0.558	0.240	0.755
0.385	0.920	0.729	0.838	0.535	0.885	0.276
0.645	0.936	0.042	0.395	0.855	0.535	0.083
0.955	0.754	0.654	0.499	0.549	0.472	0.503
0.455	0.727	0.209	0.007	0.938	0.059	0.522
0.645	0.854	0.567	0.056	0.272	0.962	0.909
0.324	0.840	0.626	0.388	0.250	0.245	0.470
0.506	0.333	0.759	0.250	0.273	0.395	0.695
0.064	0.783	0.068	0.879	0.604	0.555	0.735
0.585	0.458	0.859	0.775	0.557	0.224	0.354
0.348	0.974	0.756	0.054	0.060	0.096	0.643
0.245	0.482	0.560	0.585	0.605	0.527	0.584
0.925	0.394	0.452	0.957	0.424	0.966	0.834
0.257	0.724	0.565	0.572	0.678	0.400	0.853
0.235	0.953	0.562	0.085	0.565	0.089	0.090
0.295	0.728	0.484	0.562	0.824	0.493	0.538
0.355	0.286	0.795	0.756	0.260	0.563	0.673
0.552	0.065	0.843	0.295	0.924	0.047	0.393
0.355	0.460	0.057	0.057	0.556	0.254	0.658
0.062	0.887	0.702	0.274	0.006	0.535	0.706
0.355	0.282	0.837	0.556	0.502	0.959	0.667
0.440	0.228	0.436	0.727	0.499	0.552	0.607
0.097	0.055	0.090	0.435	0.942	0.273	0.363
0.069	0.575	0.350	0.555	0.222	0.828	0.725
0.252	0.375	0.650	0.755	0.959	0.405	0.025
0.423	0.273	0.020	0.754	0.545	0.538	0.830
0.208	0.590	0.296	0.526	0.005	0.388	0.266
0.633	0.385	0.866	0.806	0.469	0.958	0.587
0.768	0.500	0.248	0.982	0.348	0.645	0.206
0.352	0.977	0.947	0.466	0.849	0.437	0.456
0.395	0.748	0.685	0.537	0.326	0.498	0.570
0.650	0.504	0.055	0.374	0.555	0.683	0.452
0.035	0.733	0.489	0.985	0.522	0.258	0.755
0.635	0.548	0.780	0.726	0.700	0.844	0.370
0.945	0.286	0.750	0.565	0.555	0.785	0.024
0.954	0.529	0.339	0.837	0.330	0.395	0.330
0.395	0.202	0.550	0.435	0.502	0.624	0.454
0.392	0.555	0.307	0.454	0.654	0.662	0.667
0.495	0.359	0.063	0.735	0.654	0.665	0.542
0.599	0.986	0.368	0.000	0.866	0.745	0.652
0.520	0.005	0.459	0.988	0.096	0.675	0.328
0.045	0.967	0.025	0.086	0.888	0.750	0.223
0.287	0.859	0.408	0.367	0.357	0.936	0.560
0.247	0.866	0.885	0.765	0.465	0.484	0.472
0.794	0.669	0.255	0.564	0.482	0.665	0.853
0.593	0.365	0.659	0.435	0.559	0.792	0.032
0.555	0.045	0.834	0.259	0.536	0.553	0.280
0.527	0.859	0.544	0.668	0.002	0.486	0.978
0.526	0.468	0.888	0.900	0.264	0.782	0.554
0.564	0.803	0.352	0.605	0.255	0.007	0.532
0.565	0.095	0.625	0.856	0.429	0.750	0.453
0.089	0.584	0.245	0.905	0.660	0.350	0.660
0.276	0.565	0.505	0.786	0.038	0.565	0.057
0.323	0.904	0.035	0.589	0.096	0.057	0.392
0.827	0.440	0.289	0.585	0.239	0.827	0.704
0.387	0.065	0.854	0.559	0.602	0.720	0.675
0.446	0.324	0.249	0.096	0.477	0.503	0.324
0.737	0.569	0.627	0.532	0.553	0.806	0.253
0.699	0.396	0.043	0.506	0.696	0.540	0.599
0.647	0.634	0.543	0.896	0.538	0.589	0.626
0.456	0.279	0.622	0.575	0.340	0.890	0.555
0.430	0.493	0.945	0.555	0.694	0.555	0.340
0.327	5.000	0.695	0.737	0.880	0.680	0.579
0.574	0.065	0.240	0.752	0.944	0.403	0.526
0.627	0.943	0.663	0.840	0.608	0.883	0.527
0.703	0.525	0.670	0.458	0.827	0.686	0.865
0.587	0.426	0.026	0.854	0.844	0.798	0.657
0.532	0.052	0.629	0.527	0.566	0.750	0.835
0.040	0.355	0.553	0.956	0.554	0.477	0.454
0.780	0.664	0.576	0.298	0.552	0.259	0.070
0.665	0.532	0.695	0.025	0.490	0.575	0.692
0.634	0.959	0.958	0.852	0.808	0.955	0.544
0.458	0.222	0.652	0.639	0.994	0.356	0.280
0.274	0.576	0.487	0.589	0.860	0.550	0.882
0.570	0.489	0.944	0.985	0.742	0.433	0.034
0.958	0.622	0.757	0.490	0.079	0.590	0.320
0.540	0.252	0.068	0.453	0.065	0.527	0.945
0.549	0.505	0.444	0.665	0.548	0.266	0.394
0.553	0.557	0.557	0.485	0.357	0.625	0.775
0.074	0.025	0.686	0.980	0.229	0.020	0.805
0.365	0.855	0.788	0.907	0.924	0.798	0.555
0.084	0.253	0.594	0.364	0.760	0.758	0.365
0.490	0.766	0.723	0.072	0.759	0.875	0.560
0.934	0.058	0.796	0.698	0.028	0.875	0.740
0.846	0.885	0.785	0.856	0.972	0.459	0.655
0.747	0.458	0.079	0.644	0.566	0.637	0.296
0.453	0.395	0.445	0.839	0.339	0.948	0.046
0.729	0.697	0.670	0.064	0.943	0.455	0.558
0.876	0.776	0.333	0.655	0.285	0.372	0.429
0.342	0.794	0.535	0.264	0.377	0.053	0.552
0.873	0.875	0.294	0.565	0.409	0.582	0.586
0.755	0.859	0.539	0.626	0.742	0.456	0.736
0.420	0.457	0.525	0.866	0.972	0.238	0.356
0.379	0.538	0.503	0.785	0.483	0.986	0.545
0.958	0.574	0.845	0.845	0.665	0.458	0.536
0.489	0.478	0.088	0.428	0.857	0.374	0.750
0.624	0.532	0.247	0.855	0.294	0.509	0.635
0.985	0.533	0.950	0.703	0.287	0.284	0.056
0.674	0.605	0.052	0.032	0.208	0.525	0.320
0.589	0.550	0.094	0.754	0.625	0.850	0.593
0.470	0.994	0.804	0.548	0.243	0.447	0.085
0.590	0.272	0.396	0.572	0.753	0.202	0.445
0.728	0.632	0.980	0.435	0.055	0.796	0.293
0.723	0.988	0.248	0.936	0.349	0.535	0.522
0.055	0.728	0.563	0.847	0.654	0.555	0.288
0.662	0.758	0.906	0.305	0.959	0.594	0.444
0.050	0.424	0.220	0.546	0.504	0.432	0.377
0.948	0.270	0.452	0.558	0.556	0.049	0.569
0.308	0.955	0.559	0.224	0.306	0.853	0.467
0.565	0.646	0.605	0.477	0.343	0.992	0.555
0.753	0.825	0.538	0.045	0.053	0.824	0.489
0.075	0.346	0.630	0.828	0.365	0.839	0.829
0.704	0.205	0.994	0.856	0.929	0.625	0.644
0.087	0.325	0.238	0.590	0.303	0.656	0.057
0.686	0.595	0.209	0.435	0.906	0.379	0.233
0.837	0.375	0.052	0.464	0.569	0.949	0.740
0.675	0.523	0.435	0.849	0.342	0.234	0.753
0.458	0.999	0.964	0.852	0.828	0.985	0.606
0.055	0.052	0.936	0.654	0.794	0.835	0.985
0.752	0.503	0.774	0.552	0.528	0.852	0.495
0.775	0.845	0.323	0.757	0.065	0.909	0.555
0.339	0.883	0.274	0.599	0.472	0.793	0.058
0.883	0.003	0.542	0.548	0.088	0.457	0.445
0.030	0.873	0.573	0.527	0.030	0.879	0.200
0.932	0.052	0.325	0.770	0.654	0.383	0.760
0.965	0.800	0.204	0.554	0.553	0.834	0.564
0.958	0.464	0.990	0.095	0.789	0.525	0.547
0.599	0.089	0.593	0.380	0.290	0.406	0.270
0.654	0.585	0.359	0.223	0.252	0.925	0.568
0.572	0.869	0.576	0.432	0.470	0.538	0.535
0.520	0.664	0.898	0.075	0.244	0.749	0.859
0.450	0.980	0.734	0.070	0.732	0.455	0.587
0.736	0.887	0.974	0.654	0.225	0.568	0.953
0.622	0.635	0.530	0.666	0.894	0.935	0.954
0.908	0.743	0.262	0.626	0.856	0.553	0.427
0.586	0.270	0.878	0.357	0.953	0.430	0.589
0.665	0.389	0.727	0.654	0.234	0.740	0.969
0.742	0.542	0.555	0.088	0.903	0.875	0.642
0.680	0.945	0.523	0.657	0.388	0.555	0.655
0.876	0.282	0.578	0.606	0.732	0.774	0.875
0.587	0.566	0.950	0.782	0.054	0.359	0.326
0.680	0.398	0.272	0.772	0.043	0.923	0.709
0.387	0.544	0.277	0.859	0.370	0.685	0.266
0.556	0.545	0.555	0.586	0.652	0.665	0.045
0.076	0.946	0.789	0.265	0.797	0.457	0.708
0.254	0.225	0.983	0.685	0.530	0.255	0.769
0.526	0.078	0.606	0.986	0.022	0.465	0.255
0.756	0.246	0.404	0.438	0.495	0.526	0.448
0.883	0.445	0.805	0.589	0.095	0.865	0.752
0.083	0.708	0.282	0.046	0.482	0.525	0.856
0.455	0.409	0.755	0.829	0.898	0.329	0.789
0.093	0.473	0.458	0.872	0.743	0.758	0.054
0.935	0.485	0.248	0.668	0.074	0.942	0.759
0.525	0.665	0.057	0.906	0.506	0.574	0.582
0.580	0.395	0.559	0.082	0.638	0.244	0.780
0.882	0.954	0.820	0.953	0.793	0.009	0.778
0.093	0.803	0.527	0.464	0.075	0.234	0.600
0.406	0.569	0.246	0.465	0.480	0.939	0.935
0.572	0.755	0.739	0.475	0.254	0.488	0.406
0.225	0.726	0.363	0.967	0.566	0.929	0.546
0.684	0.545	0.095	0.909	0.303	0.335	0.296
0.227	0.445	0.455	0.565	0.056	0.226	0.200
0.532	0.244	0.526	0.370	0.682	0.342	0.720
0.858	0.970	0.944	0.864	0.250	0.625	0.334
0.885	0.326	0.434	0.548	0.953	0.695	0.507
0.245	0.062	0.499	0.450	0.577	0.685	0.839
0.583	0.554	0.753	0.525	0.426	0.890	0.256
0.302	0.653	0.762	0.432	0.275	0.695	0.425
0.556	0.876	0.922	0.575	0.252	0.763	0.392
0.572	0.058	0.959	0.265	0.870	0.259	0.697
0.525	0.530	0.433	0.237	0.887	0.232	0.458
0.572	0.969	0.507	0.584	0.452	0.895	0.780
0.890	0.046	0.260	0.073	0.883	0.907	0.882
0.658	0.953	0.855	0.057	0.565	0.569	0.258
0.377	0.052	0.725	0.449	0.493	0.953	0.565
0.334	0.988	0.973	0.057	0.299	0.650	0.652
0.994	0.466	0.985	0.544	0.957	0.708	0.444
0.535	0.445	0.524	0.035	0.395	0.370	0.054
0.975	0.027	0.849	0.598	0.955	0.248	0.759
0.378	0.072	0.077	0.335	0.909	0.296	0.643
0.902	0.925	0.755	0.668	0.688	0.296	0.048
0.044	0.675	0.765	0.235	0.529	0.256	0.449
0.809	0.302	0.769	0.048	0.750	0.244	0.425
0.690	0.888	0.954	0.450	0.903	0.864	0.828
0.258	0.449	0.733	0.858	0.955	0.906	0.402
0.798	0.635	0.540	0.765	0.538	0.025	0.673
0.889	0.559	0.900	0.455	0.403	0.663	0.723
0.378	0.655	0.590	0.852	0.525	0.532	0.060
0.530	0.457	0.453	0.239	0.663	0.225	0.727
0.553	0.258	0.952	0.902	0.838	0.305	0.935
0.568	0.572	0.257	0.368	0.365	0.634	0.737
0.659	0.778	0.467	0.727	0.240	0.672	0.753
0.565	0.397	0.046	0.550	0.077	0.039	0.893
0.228	0.572	0.038	0.927	0.378	0.357	0.340
0.630	0.758	0.596	0.644	0.508	0.456	0.554
0.793	0.275	0.802	0.057	0.974	0.573	0.545
0.828	0.866	0.558	0.995	0.825	0.523	0.572
0.025	0.539	0.609	0.436	0.052	0.929	0.055
0.272	0.742	0.462	0.522	0.490	0.070	0.892
0.725	0.074	0.955	0.748	0.744	0.707	0.305
0.755	0.994	0.555	0.382	0.936	0.254	0.525
0.533	0.363	0.853	0.379	0.528	0.585	0.342
0.774	0.905	0.999	0.095	0.558	0.560	0.265
0.830	0.309	0.255	0.009	0.467	0.487	0.987
0.237	0.377	0.425	0.095	0.642	0.533	0.580
0.870	0.653	0.255	0.323	0.607	0.359	0.674
0.653	0.635	0.274	0.935	0.055	0.255	0.747
0.557	0.385	0.555	0.298	0.034	0.342	0.324
0.534	0.845	0.628	0.939	0.585	0.344	0.372
0.395	0.509	0.048	0.806	0.533	0.935	0.740
0.696	0.570	0.928	0.098	0.949	0.305	0.459
0.487	0.450	0.386	0.456	0.547	0.592	0.849
0.490	0.604	0.552	0.450	0.383	0.556	0.404
0.554	0.450	0.784	0.028	0.354	0.837	0.296
0.737	0.288	0.454	0.799	0.475	0.243	0.437
0.564	0.279	0.857	0.269	0.555	0.552	0.733
0.375	0.577	0.450	0.092	0.845	0.535	0.604
0.937	0.844	0.390	0.239	0.738	0.592	0.463
0.285	0.327	0.986	0.572	0.222	0.052	0.457
0.722	0.775	0.538	0.075	0.998	0.565	0.558
0.259	0.349	0.266	0.842	0.249	0.859	0.002
0.866	0.769	0.657	0.080	0.536	0.895	0.273
0.748	0.805	0.845	0.655	0.266	0.055	0.626
0.839	0.989	0.327	0.784	0.474	0.058	0.605
0.533	0.746	0.705	0.055	0.758	0.440	0.905
0.632	0.035	0.535	0.598	0.332	0.955	0.548
0.558	0.734	0.266	0.823	0.753	0.565	0.007
0.560	0.744	0.745	0.222	0.922	0.639	0.085
0.857	0.606	0.788	0.273	0.673	0.855	0.964
0.859	0.730	0.673	0.986	0.658	0.535	0.678
0.275	0.795	0.735	0.876	0.765	0.878	0.558
0.535	0.075	0.463	0.547	0.738	0.654	0.542
0.043	0.227	0.987	0.265	0.672	0.697	0.238
0.375	0.255	0.487	0.939	0.304	0.232	0.703
0.474	0.524	0.806	0.342	0.687	0.375	0.339
0.480	0.587	0.696	0.875	0.099	0.299	0.538
0.459	0.842	0.848	0.459	0.923	0.955	0.552
0.255	0.730	0.575	0.509	0.527	0.530	0.544
0.359	0.970	0.896	0.558	0.757	0.053	0.678
0.849	0.398	0.667	0.066	0.005	0.645	0.045
0.353	0.502	0.309	0.450	0.235	0.865	0.585
0.692	0.555	0.555	0.532	0.525	0.885	0.648
0.969	0.256	0.086	0.338	0.236	0.364	0.773
0.506	0.355	0.629	0.639	0.325	0.555	0.562
0.324	0.645	0.462	0.855	0.393	0.593	0.850
0.555	0.523	0.392	0.476	0.749	0.620	0.052
0.588	0.433	0.707	0.602	0.336	0.684	0.455
0.563	0.334	0.569	0.335	0.095	0.058	0.953
0.443	0.664	0.764	0.555	0.235	0.352	0.607
0.554	0.655	0.867	0.544	0.952	0.659	0.229
0.735	0.276	0.570	0.625	0.627	0.539	0.688
0.233	0.578	0.983	0.535	0.505	0.538	0.985
5.000	0.343	0.040	0.630	0.560	0.604	0.097
0.708	0.679	0.503	0.635	0.398	0.788	0.745
0.955	0.646	0.264	0.852	0.844	0.664	0.332
0.743	0.695	0.535	0.754	0.045	0.382	0.859
0.642	0.388	0.088	0.855	0.278	0.568	0.547
0.753	0.429	0.982	0.358	0.836	0.507	0.557
0.556	0.978	0.264	0.723	0.064	0.532	0.746
0.044	0.556	0.407	0.557	0.080	0.279	0.359
0.625	0.238	0.566	0.666	0.496	0.598	0.366
0.789	0.584	0.730	0.049	0.349	0.985	0.054
0.537	0.585	0.292	0.020	0.536	0.467	0.392
0.509	0.620	0.080	0.432	0.537	0.554	0.206
0.370	0.055	0.085	0.385	0.884	0.498	0.395
0.554	0.525	0.475	0.355	0.728	0.568	0.373
0.354	0.907	0.537	0.857	0.894	0.736	0.438
0.384	0.820	0.950	0.588	0.485	0.002	0.890
0.945	0.897	0.303	0.722	0.575	0.329	0.270
0.758	0.734	0.033	0.239	0.895	0.388	0.378
0.403	0.085	0.795	0.336	0.967	0.335	0.633
0.433	0.889	0.896	0.005	0.787	0.052	0.075
0.357	0.053	0.592	0.998	0.359	0.880	0.080
0.038	0.253	0.503	0.783	0.966	0.476	0.864
0.994	0.506	0.742	0.523	0.955	0.505	0.396
0.425	0.935	0.555	0.082	0.007	0.497	0.738
0.269	0.257	0.332	0.546	0.504	0.965	0.355
0.285	0.233	0.653	0.595	0.085	0.958	0.265
0.263	0.262	0.889	0.547	0.330	0.264	0.595
0.862	0.523	0.576	0.096	0.579	0.685	0.550
0.089	0.843	0.053	0.566	0.640	0.270	0.454
0.450	0.555	0.794	0.535	0.298	0.484	0.397
0.373	0.598	0.724	0.677	0.807	0.355	0.556
0.729	0.666	0.609	0.485	0.485	0.645	0.866
0.543	0.046	0.760	0.055	0.258	0.868	0.642
0.355	0.563	0.638	0.085	0.650	0.365	0.395
0.660	0.457	0.539	0.053	0.352	0.445	0.575
0.422	0.437	0.798	0.762	0.094	0.505	0.469
0.529	0.480	0.584	0.580	0.956	0.008	0.673
0.325	0.397	0.995	0.585	0.546	0.700	0.462
0.500	0.825	0.432	0.502	0.025	0.955	0.525
0.837	0.558	0.072	0.734	0.550	0.500	0.550
0.885	0.080	0.558	0.885	0.899	0.573	0.234
0.375	0.658	0.697	0.750	0.942	0.707	0.257
0.509	0.028	0.496	0.355	0.972	0.096	0.963
0.322	0.343	0.762	0.887	0.036	0.567	0.576
0.040	0.423	0.349	0.974	0.552	0.435	0.254
0.530	0.567	0.794	0.669	0.055	0.480	0.875
0.535	0.863	0.508	0.856	0.375	0.784	0.873
0.380	0.857	0.384	0.558	0.675	0.429	0.520
0.550	0.848	0.024	0.940	0.780	0.522	0.326
0.677	0.865	0.474	0.569	0.359	0.885	0.435
0.842	0.403	0.035	0.499	0.747	0.549	0.583
0.637	0.665	0.466	0.327	0.478	0.268	0.959
0.434	0.243	0.004	0.699	0.060	0.875	0.069
0.978	0.032	0.582	0.049	0.636	0.957	0.933
0.434	0.503	0.602	0.256	0.505	0.500	0.876
0.538	0.089	0.577	0.464	0.200	0.673	0.389
0.606	0.524	0.235	0.960	0.736	0.299	0.665
0.639	0.663	0.650	0.899	0.623	0.962	0.833
0.653	0.072	0.987	0.473	0.304	0.048	0.528
0.055	0.722	0.553	0.580	0.247	0.049	0.465
0.054	0.298	0.557	0.572	0.752	0.460	0.488
0.088	0.872	0.970	0.037	0.997	0.744	0.343
0.295	0.894	0.737	0.638	0.876	0.326	0.349
0.379	0.593	0.728	0.559	0.035	0.825	0.936
0.553	0.804	0.525	0.407	0.657	0.038	0.992
0.263	0.435	0.487	0.576	0.897	0.255	0.353
0.958	0.633	0.704	0.032	0.974	0.590	0.083
0.463	0.596	0.558	0.570	0.262	0.006	0.035
0.795	0.528	0.993	0.022	0.404	0.497	0.287
0.399	0.075	0.087	0.553	0.579	0.752	0.742
0.554	0.703	0.296	0.080	0.565	0.242	0.094
0.542	0.888	0.685	0.359	0.046	0.028	0.004
0.922	0.064	0.202	0.687	0.883	0.360	0.736
0.653	0.900	0.587	0.557	0.204	0.425	0.928
0.453	0.625	0.320	0.626	0.526	0.643	0.905
0.839	0.546	0.475	0.395	0.952	0.405	0.983
0.426	0.573	0.708	0.728	0.565	0.589	0.534
0.345	0.399	0.070	0.824	0.590	0.633	0.030
0.970	0.975	0.739	0.246	0.095	0.303	0.922
0.643	0.859	0.905	0.973	0.307	0.682	0.252
0.685	0.932	0.445	0.249	0.566	0.554	0.955
0.382	0.774	0.325	0.038	0.336	0.459	0.597
0.077	0.665	0.605	0.070	0.345	0.655	0.297
0.035	0.373	0.206	0.347	0.306	0.779	0.074
0.827	0.047	0.407	0.584	0.555	0.832	0.489
0.443	0.033	0.449	0.840	0.823	0.889	0.506
0.855	0.564	0.469	0.640	0.564	0.329	0.534
0.255	0.767	0.605	0.577	0.854	0.026	0.632
0.233	0.325	0.505	0.403	0.962	0.096	0.639
0.496	0.468	0.899	0.006	0.777	0.659	0.829
0.354	0.480	0.050	0.956	0.537	0.568	0.390
0.773	0.572	0.985	0.795	0.052	0.050	0.428
0.554	0.595	0.705	0.939	0.744	0.595	0.404
0.554	0.088	0.304	0.463	0.365	0.398	0.494
0.749	0.697	0.756	0.922	0.752	0.445	0.628
0.907	0.607	0.255	0.879	0.427	0.693	0.798
0.532	0.809	0.752	0.738	0.378	0.582	0.874
0.460	0.654	0.363	0.922	0.455	0.359	0.809
0.559	0.783	0.353	0.250	0.772	0.634	0.944
0.856	0.366	0.090	0.737	0.937	0.285	0.655
0.539	0.527	0.630	0.036	0.354	0.326	0.875
0.037	0.892	0.392	0.265	0.785	0.585	0.735
0.823	0.755	0.059	0.543	0.555	0.279	0.748
0.575	0.863	0.903	0.845	0.477	0.954	0.205
0.284	0.873	0.007	0.475	0.405	0.775	0.257
0.869	0.959	0.598	0.508	0.945	0.244	0.363
0.969	0.050	0.875	0.267	0.003	0.266	0.558
0.375	0.340	0.335	0.245	0.357	0.597	0.555
0.204	0.436	0.868	0.952	0.402	0.442	0.453
0.946	0.209	0.620	0.893	0.098	0.055	0.653
0.602	0.329	0.925	0.620	0.553	0.504	0.093
0.574	0.948	0.904	0.306	0.490	0.426	0.992
0.926	0.586	0.489	0.285	0.724	0.336	0.905
0.380	0.555	0.576	0.545	0.680	0.930	0.422
0.858	0.990	0.085	0.304	0.955	0.792	0.966
0.766	0.520	0.479	0.294	0.066	0.656	0.559
0.854	0.522	0.687	0.672	0.294	0.630	0.279
0.538	0.224	0.379	0.285	0.053	0.588	0.347
0.875	0.994	0.356	0.366	0.432	0.834	0.385
0.075	0.643	0.445	0.855	0.700	0.547	0.659
0.732	0.450	0.336	0.688	0.266	0.863	0.566
0.694	0.235	0.864	0.733	0.034	0.280	0.549
0.522	0.576	0.204	0.259	0.674	0.903	0.559
0.605	0.374	0.555	0.380	0.946	0.595	0.580
0.952	0.305	0.366	0.964	0.499	0.755	0.773
0.540	0.004	0.067	0.234	0.549	0.503	0.439
0.557	0.934	0.278	0.395	0.757	0.579	0.502
0.322	0.620	0.837	0.846	0.525	0.804	0.979
0.629	0.538	0.567	0.867	0.620	0.386	0.750
0.965	0.280	0.900	0.029	0.033	0.884	0.590
0.069	0.865	0.387	0.945	0.084	0.726	0.732
0.593	0.900	0.595	0.965	0.570	0.285	0.755
0.999	0.893	0.089	0.557	0.233	0.355	0.385
0.235	0.724	0.565	0.537	0.924	0.452	0.782
0.692	0.305	0.054	0.905	0.495	0.769	0.573
0.395	0.664	0.657	0.887	0.327	0.938	0.527
0.573	0.888	0.735	0.357	0.636	0.072	0.797
0.864	0.560	0.925	0.626	0.590	0.645	0.095
0.968	0.432	0.263	0.877	0.575	0.098	0.663
0.985	0.923	0.378	0.204	0.530	0.875	0.223
0.226	0.597	0.527	0.439	0.962	0.248	0.495
0.349	0.578	0.245	0.655	0.379	0.554	0.583
0.289	0.905	0.932	0.270	0.438	0.804	0.420
0.938	0.798	0.382	0.280	0.486	0.468	0.755
0.556	0.580	0.938	0.569	0.849	0.547	0.207
0.624	0.508	0.737	0.532	0.648	0.288	0.534
0.876	0.757	0.025	0.594	0.928	0.755	0.855
0.852	0.096	0.237	0.632	0.575	0.635	0.863
0.520	0.699	0.272	0.355	0.555	0.000	0.254
0.853	0.605	0.559	0.046	0.024	0.524	0.583
0.603	0.762	0.328	0.655	0.536	0.068	0.605
0.257	0.728	0.777	0.925	0.222	0.590	0.545
0.684	0.667	0.825	0.408	0.893	0.950	0.058
0.535	0.645	0.684	0.578	0.384	0.525	0.200
0.430	0.524	0.724	0.773	0.732	0.937	0.536
0.233	0.936	0.429	0.066	0.457	0.955	0.375
0.268	0.983	0.807	0.655	0.980	0.396	0.258
0.788	0.037	0.832	0.507	0.363	0.227	0.856
0.585	0.780	0.740	0.902	0.074	0.755	0.265
0.205	0.543	0.906	0.798	0.708	0.303	0.853
0.628	0.505	0.635	0.730	0.050	0.506	0.979
0.059	0.049	0.798	0.078	0.594	0.778	0.255
0.592	0.396	0.065	0.668	0.553	0.344	0.267
0.058	0.575	0.520	0.988	0.573	0.855	0.960
0.799	0.826	0.767	0.048	0.690	0.829	0.228
0.005	0.890	0.680	0.953	0.357	0.005	0.746
0.288	0.323	0.088	0.772	0.354	0.659	0.269
0.584	0.535	0.855	0.595	0.808	0.555	0.520
0.372	0.489	0.850	0.025	0.409	0.903	0.959
0.433	0.673	0.559	0.247	0.250	0.570	0.800
0.747	0.894	0.900	0.755	0.434	0.560	0.775
0.309	0.085	0.706	0.703	0.985	0.560	0.579
0.085	0.095	0.683	0.065	0.396	0.639	0.379
0.550	0.296	0.580	0.853	0.008	0.556	0.730
0.365	0.997	0.383	0.965	0.222	0.445	0.720
0.248	0.544	0.639	0.973	0.635	0.730	0.926
0.450	0.555	0.305	0.492	0.405	0.370	0.489
0.059	0.039	0.927	0.043	0.567	0.806	0.248
0.037	0.323	0.257	0.043	0.935	0.932	0.288
0.985	0.765	0.898	0.596	0.737	0.595	0.965
0.729	0.796	0.695	0.205	0.074	0.665	0.058
0.094	0.288	0.823	0.078	0.057	0.289	0.089
0.069	0.365	0.706	0.683	0.799	0.780	0.924
0.227	0.097	0.580	0.535	0.966	0.543	0.345
0.926	0.257	0.532	0.973	0.269	0.759	0.097
0.609	0.055	0.469	0.583	0.773	0.485	0.922
0.575	0.534	0.874	0.539	0.053	0.854	0.582
0.326	0.536	0.475	0.075	0.665	0.949	0.845
0.094	0.060	0.306	0.500	0.505	0.786	0.779
0.690	0.550	0.588	0.320	0.242	0.455	0.795
0.434	0.445	0.478	0.938	0.247	0.980	0.225
0.784	0.064	0.907	0.426	0.384	0.693	0.404
0.669	0.323	0.385	0.497	0.807	0.439	0.540
0.005	0.549	0.537	0.257	0.679	0.575	0.722
0.630	0.368	0.429	0.345	0.545	0.233	0.389
0.335	0.352	0.494	0.840	0.755	0.537	0.695
0.522	0.786	0.552	0.824	0.207	0.367	0.358
0.063	0.794	0.583	0.773	0.495	0.443	0.850
0.997	0.942	0.667	0.805	0.638	0.746	0.569
0.937	0.264	0.069	0.592	0.648	0.505	0.057
0.505	0.553	0.559	0.954	0.882	0.500	0.643
0.524	0.497	0.740	0.745	0.744	0.386	0.506
0.750	0.635	0.788	0.299	0.829	0.553	0.945
0.605	0.338	0.096	0.598	0.602	0.399	0.566
0.057	0.244	0.409	0.575	0.745	0.855	0.059
0.629	0.628	0.575	0.523	0.537	0.207	0.455
0.602	0.756	0.765	0.589	0.855	0.975	0.557
0.724	0.802	0.459	0.004	0.402	0.360	0.224
0.429	0.225	0.355	0.053	0.895	0.355	0.573
0.494	0.385	0.453	0.899	0.235	0.290	0.082
0.248	0.555	0.555	0.505	0.095	0.200	0.936
0.852	0.492	0.645	0.296	0.528	0.633	0.535
0.482	0.974	0.403	0.602	0.855	0.575	0.335
0.890	0.559	0.030	0.603	0.295	0.728	0.078
0.638	0.356	0.049	0.000	0.749	0.960	0.357
0.502	0.530	0.535	0.585	0.703	0.758	0.675
0.575	0.384	0.950	0.353	0.468	0.462	0.580
0.402	0.786	0.254	0.399	0.850	0.878	0.770
0.955	0.397	0.568	0.775	0.369	0.055	0.562
0.058	0.062	0.526	0.292	0.347	0.355	0.524
0.940	0.952	0.297	0.580	0.669	0.578	0.554
0.505	0.529	0.254	0.599	0.739	0.652	0.654
0.753	0.565	0.703	0.289	0.658	0.993	0.965
0.630	0.549	0.535	0.433	0.687	0.667	0.552
0.746	0.264	0.369	0.505	0.275	0.635	0.490
0.393	0.592	0.693	0.649	0.856	0.854	0.550
0.097	0.552	0.398	0.056	0.233	0.735	0.425
0.990	0.253	0.027	0.566	0.458	0.859	0.536
0.893	0.250	0.395	0.484	0.535	0.729	0.947
0.044	0.320	0.740	0.225	0.662	0.849	0.704
0.556	0.352	0.730	0.388	0.964	0.556	0.260
0.458	0.874	0.872	0.560	0.363	0.579	0.923
0.223	0.565	0.356	0.624	0.640	0.868	0.988
0.833	0.485	0.395	0.465	0.505	0.580	0.953
0.530	0.599	0.087	0.432	0.996	0.770	0.680
0.500	0.356	0.969	0.348	0.839	0.935	0.634
0.435	0.954	0.582	0.856	0.505	0.974	0.875
0.980	0.558	0.957	0.750	0.509	0.798	0.656
0.282	0.064	0.365	0.725	0.808	0.774	0.737
0.457	0.606	0.758	0.527	0.795	0.575	0.438
0.484	0.022	0.387	0.443	0.296	0.827	0.520
0.322	0.562	0.553	0.692	0.564	0.483	0.475
0.298	0.053	0.493	0.848	0.545	0.599	0.690
0.753	0.294	0.662	0.395	0.800	0.587	0.657
0.955	0.673	0.457	0.927	0.200	0.535	0.074
0.238	0.684	0.307	0.278	0.508	0.640	0.305
0.472	0.236	0.863	0.355	0.848	5.000	0.322
0.986	0.553	0.968	0.263	0.365	0.300	0.869
0.564	0.528	0.436	0.535	0.845	0.465	0.339
0.555	0.262	0.447	0.034	0.634	0.596	0.224
0.265	0.778	0.345	0.926	0.555	0.269	0.384
0.205	0.767	0.486	0.634	0.505	0.576	0.570
0.029	0.650	0.585	0.087	0.650	0.320	0.579
0.004	0.005	0.455	0.929	0.755	0.545	0.769
0.654	0.902	0.327	0.984	0.672	0.326	0.783
0.256	0.622	0.749	0.507	0.095	0.454	0.962
0.726	0.735	0.099	0.073	0.548	0.555	0.588
0.262	0.937	0.352	0.900	0.295	0.760	0.670
0.865	0.502	0.550	0.762	0.529	0.273	0.658
0.303	0.083	0.535	0.920	0.745	0.549	0.074
0.905	0.846	0.687	0.649	0.843	0.089	0.600
0.378	0.298	0.076	0.295	0.439	0.377	0.274
0.879	0.345	0.940	0.950	0.398	0.905	0.909
0.872	0.335	0.235	0.544	0.832	0.479	0.900
0.536	0.258	0.552	0.339	0.643	0.237	0.469
0.967	0.645	0.878	0.255	0.875	0.840	0.479
0.263	0.682	0.747	0.725	0.858	0.609	0.285
0.308	0.350	0.527	0.839	0.257	0.524	0.306
0.572	0.482	0.254	0.779	0.688	0.956	0.254
0.598	0.895	0.400	0.698	0.439	0.455	0.333
0.758	0.398	0.000	0.539	0.457	0.456	0.496
0.963	0.465	0.895	0.045	0.474	0.355	0.725
0.557	0.374	0.236	0.579	0.235	0.354	0.083
0.633	0.956	0.632	0.948	0.386	0.236	0.778
0.020	0.473	0.559	0.005	0.750	0.957	0.243
0.885	0.888	0.406	0.303	0.644	0.924	0.854
0.550	0.699	0.535	0.348	0.758	0.223	0.505
0.295	0.988	0.236	0.554	0.845	0.975	0.550
0.565	0.727	0.930	0.597	0.695	0.552	0.074
0.055	0.042	0.095	0.508	0.005	0.954	0.465
0.462	0.334	0.207	0.604	0.527	0.650	0.985
0.897	0.850	0.535	0.400	0.895	0.539	0.095
0.627	0.659	0.559	0.780	0.955	0.658	0.952
0.688	0.637	0.434	0.325	0.855	0.469	0.702
0.609	0.432	0.085	0.296	0.847	0.545	0.594
0.378	0.555	0.953	0.675	0.298	0.785	0.453
0.805	0.750	0.750	0.577	0.352	0.787	0.577
0.260	0.792	0.705	0.492	0.309	0.362	0.646
0.658	0.284	0.408	0.600	0.035	0.875	0.088
0.748	0.435	0.650	0.478	0.492	0.653	0.753
0.947	0.679	0.349	0.895	0.003	0.557	0.569
0.525	0.635	0.955	0.985	0.004	0.070	0.397
0.509	0.626	0.006	0.354	0.743	0.775	0.845
0.307	0.705	0.478	0.376	0.999	0.060	0.035
0.646	0.553	0.206	0.785	0.224	0.679	0.484
0.544	0.295	0.535	0.457	0.857	0.478	0.900
0.606	0.525	0.527	0.236	0.804	0.554	0.654
0.374	0.595	0.057	0.276	0.039	0.766	0.729
0.593	0.065	0.787	0.925	0.925	0.297	0.245
0.356	0.072	0.209	0.955	0.502	0.735	0.280
0.677	0.644	0.600	0.735	0.269	0.749	0.402
0.447	0.245	0.007	0.239	0.949	0.242	0.448
0.279	0.759	0.025	0.850	0.760	0.599	0.623
0.973	0.505	0.448	0.975	0.804	0.277	0.050
0.484	0.505	0.527	0.288	0.069	0.544	0.559
0.565	0.495	0.773	0.559	0.033	0.534	0.398
0.085	0.972	0.436	0.283	0.730	0.995	0.082
0.320	0.556	0.853	5.000	0.553	0.582	0.450
0.625	0.575	0.377	0.043	0.638	0.059	0.456
0.429	0.200	0.555	0.684	0.257	0.836	0.048
0.755	0.608	0.227	0.055	0.726	0.444	0.906
0.477	0.805	0.343	0.537	0.095	0.925	0.550
0.805	0.759	0.505	0.085	0.780	0.555	0.054
0.950	0.330	0.758	0.665	0.855	0.464	0.207
0.555	0.535	0.807	0.725	0.792	0.572	0.755
0.950	0.672	0.242	0.297	0.758	0.805	0.549
0.608	0.530	0.864	0.265	0.569	0.686	0.609
0.035	0.046	0.670	0.554	0.952	0.594	0.792
0.575	0.205	0.329	0.708	0.769	0.855	0.287
0.739	0.453	0.504	0.973	0.235	0.766	0.247
0.054	0.399	0.585	0.827	0.859	0.826	0.250
0.873	0.079	0.395	0.078	0.334	0.443	0.690
0.339	0.857	0.366	0.935	0.886	0.403	0.907
0.404	0.740	0.035	0.098	0.785	0.550	0.053
0.288	0.857	0.789	0.706	0.095	0.565	0.404
0.559	0.504	0.670	0.923	0.287	0.242	0.675
0.596	0.774	0.885	0.358	0.849	0.277	0.907
0.533	0.050	0.900	0.234	0.545	0.983	0.355
0.908	0.858	0.328	0.535	0.395	0.095	0.850
0.643	0.599	0.382	0.595	0.508	0.532	0.835
0.975	0.002	0.274	0.788	0.358	0.736	0.537
0.694	0.393	0.824	0.970	0.085	0.523	0.052
0.976	0.897	0.828	0.985	0.859	0.354	0.579
0.406	0.544	0.053	0.720	0.062	0.655	0.750
0.535	0.700	0.935	0.366	0.583	0.834	0.925
0.398	0.765	0.394	0.546	0.099	0.573	0.404
0.272	0.855	0.474	0.640	0.882	0.595	0.842
0.545	0.655	0.994	0.363	0.043	0.235	0.080
0.357	0.575	0.425	0.458	0.393	0.687	0.645
0.557	0.855	0.095	0.849	0.525	0.080	0.785
0.594	0.586	0.024	0.357	0.545	0.595	0.343
0.664	0.593	0.090	0.553	0.835	0.520	0.059
0.522	0.885	0.704	0.475	0.643	0.860	0.359
0.705	0.382	0.957	0.575	0.865	0.936	0.773
0.408	0.468	0.729	0.730	0.695	0.027	0.295
0.909	0.808	0.684	0.545	0.655	0.835	0.655
0.403	0.597	0.956	0.385	0.567	0.745	0.568
0.274	0.572	0.943	0.095	0.223	0.439	0.950
0.360	0.305	0.452	0.852	0.479	0.895	0.623
0.639	0.528	0.200	0.855	0.982	0.535	0.306
0.755	0.735	0.608	0.404	0.704	0.955	0.094
0.548	0.776	0.648	0.372	0.720	0.040	0.755
0.905	0.777	0.554	0.586	0.472	0.237	0.955
0.777	0.237	0.458	0.443	0.267	0.650	0.755
0.364	0.345	0.535	0.602	0.650	0.349	0.967
0.295	0.784	0.556	0.700	0.477	0.393	0.997
0.543	0.954	0.342	0.748	0.526	0.526	0.844
0.545	0.969	0.282	0.922	0.965	0.566	0.225
0.705	0.975	0.996	0.952	0.845	0.855	0.733
0.565	0.729	0.648	0.275	0.547	0.874	0.486
0.385	0.386	0.292	0.273	0.553	0.809	0.748
0.495	0.529	0.422	0.666	0.766	0.828	0.803
0.533	0.462	0.835	0.995	0.454	0.065	0.543
0.530	0.087	0.457	0.555	0.575	0.445	0.578
0.392	0.647	0.475	0.893	0.652	0.709	0.559
0.052	0.767	0.284	0.388	0.877	0.492	0.359
0.676	0.835	0.475	0.405	0.390	0.395	0.903
0.055	0.320	0.575	0.956	0.986	0.539	0.025
0.847	0.502	0.499	0.803	0.594	0.295	0.742
0.657	0.987	0.266	0.683	0.748	0.674	0.563
0.322	0.822	0.578	0.556	0.700	0.680	0.775
0.349	0.556	0.252	0.882	0.927	0.359	0.054
0.054	0.340	0.579	0.594	0.580	0.758	0.768
0.205	0.353	0.638	0.869	0.553	0.676	0.506
0.230	0.899	0.745	0.423	0.606	0.535	0.963
0.962	0.674	0.650	0.786	0.587	0.705	0.320
0.983	0.464	0.505	0.653	0.465	0.644	0.855
0.859	0.052	0.506	0.752	0.862	0.964	0.258
0.732	0.365	0.536	0.932	0.040	0.855	0.658
0.567	0.022	0.245	0.425	0.797	0.222	0.755
0.426	0.446	0.425	0.370	0.528	0.267	0.559
0.609	0.907	0.627	0.253	0.505	0.353	0.628
0.825	0.008	0.953	0.726	0.566	0.576	0.328
0.988	0.230	0.865	0.543	0.403	0.268	0.563
0.507	0.424	0.686	0.659	0.772	0.403	0.595
0.727	0.977	0.646	0.267	0.527	0.446	0.469
0.889	0.555	0.840	0.527	0.953	0.264	0.049
0.526	0.935	0.352	0.368	0.303	0.877	0.252
0.530	0.056	0.773	0.737	0.956	0.647	0.329
0.273	0.403	0.663	0.956	0.487	0.594	0.574
0.952	0.387	0.947	0.275	0.388	0.006	0.925
0.752	0.636	0.963	0.234	0.239	0.797	0.637
0.468	0.705	0.257	0.495	0.028	0.655	0.544
0.260	0.576	0.006	0.935	0.265	0.082	0.560
0.843	0.754	0.095	0.626	0.368	0.655	0.835
0.245	0.624	0.754	0.454	0.653	0.650	0.738
0.258	0.760	0.365	0.280	0.753	0.809	0.294
0.675	0.045	0.505	0.955	0.888	0.237	0.995
0.579	0.567	0.648	0.790	0.080	0.556	0.898
0.475	0.562	0.540	0.554	0.055	0.739	0.965
0.279	0.846	0.849	0.579	0.245	0.054	0.884
0.396	0.224	0.033	0.566	0.954	0.425	0.588
0.535	0.827	0.925	0.336	0.087	0.575	0.580
0.952	0.675	0.534	0.720	0.629	0.073	0.855
0.433	0.828	0.059	0.926	0.770	0.505	0.966
0.826	0.006	0.587	0.530	0.565	0.852	0.523
0.855	0.755	0.975	0.388	0.873	0.799	0.625
0.862	0.703	0.437	0.355	0.045	0.308	0.545
0.499	0.053	0.453	0.387	0.282	0.835	0.530
0.068	0.243	0.607	0.339	0.962	0.692	0.229
0.970	0.452	0.030	0.596	0.465	0.260	0.458
0.867	0.685	0.963	0.258	0.455	0.974	0.252
0.933	0.853	0.770	0.709	0.595	0.763	0.555
0.956	0.523	0.005	0.794	0.908	0.883	0.557
0.773	0.985	0.835	0.700	0.992	0.995	0.635
0.747	0.226	0.502	0.708	0.728	0.655	0.856
0.204	0.730	0.345	0.835	0.266	0.496	0.544
0.204	0.428	0.453	0.355	0.646	0.409	0.568
0.695	0.395	0.624	0.955	0.462	0.408	0.897
0.533	0.543	0.578	0.362	0.505	0.982	0.350
0.595	0.505	0.855	0.950	0.908	0.552	0.305
0.965	0.890	0.558	0.409	0.409	0.652	0.485
0.538	0.875	0.250	0.544	0.065	0.924	0.595
0.585	0.269	0.893	0.438	0.590	0.560	0.277
0.732	0.057	0.572	0.235	0.524	0.524	0.983
0.243	0.006	0.038	0.549	0.722	0.575	0.768
0.423	0.439	0.252	0.663	0.326	0.235	0.455
0.557	0.553	0.375	0.783	0.592	0.272	0.539
0.679	0.770	0.650	0.988	0.444	0.569	0.695
0.239	0.226	0.686	0.872	0.800	0.569	0.580
0.370	0.872	0.052	0.047	0.640	0.057	0.792
0.785	0.567	0.206	0.656	0.445	0.592	0.044
0.084	0.454	0.902	0.599	0.346	0.955	0.070
0.704	0.865	0.058	0.050	0.837	0.987	0.699
0.787	0.903	0.774	0.955	0.022	0.055	0.634
0.262	0.080	0.443	0.532	0.574	0.843	0.753
0.627	0.793	0.005	0.653	0.495	0.376	0.563
0.447	0.596	0.057	0.930	0.659	0.784	0.993
0.359	0.680	0.552	0.048	0.567	0.609	0.903
0.285	0.788	0.738	0.295	0.763	0.645	0.047
0.573	0.898	0.674	0.959	0.566	0.942	0.049
0.956	0.465	0.506	0.292	0.676	0.248	0.683
0.640	0.078	0.553	0.944	0.577	0.303	0.987
0.829	0.033	0.706	0.253	0.300	0.053	0.507
0.952	0.706	0.672	0.454	0.728	0.529	0.665
0.268	0.555	0.792	0.653	0.599	0.288	0.432
0.562	0.544	0.974	0.662	0.750	0.825	0.567
0.296	0.859	0.059	0.774	0.704	0.494	0.207
0.904	0.993	0.782	0.455	0.559	0.236	0.559
0.602	0.376	0.547	0.756	0.377	0.396	0.500
0.205	0.587	0.768	0.233	0.225	0.529	0.655
0.592	0.054	0.925	0.367	0.864	0.747	0.463
0.676	0.837	0.656	0.692	0.747	0.469	0.456
0.469	0.032	0.770	0.820	0.937	0.585	0.282
0.386	0.699	0.987	0.368	0.909	0.060	0.337
0.559	0.355	0.626	0.388	0.346	0.898	0.056
0.922	0.864	0.633	0.686	0.606	0.245	0.759
0.885	0.585	0.020	0.378	0.844	0.829	0.852
0.605	0.984	0.879	0.058	0.245	0.762	0.424
0.486	0.670	0.559	0.546	0.500	0.525	0.455
0.299	0.435	0.370	0.994	0.042	0.580	0.969
0.645	0.954	0.838	0.520	0.407	0.623	0.653
0.689	0.453	0.398	0.077	0.086	0.394	0.925
0.907	0.032	0.506	0.974	0.534	0.274	0.965
0.002	0.853	0.903	0.887	0.402	0.006	0.957
0.553	0.080	0.280	0.220	0.895	0.734	0.969
0.476	0.562	0.453	0.599	0.353	0.878	0.943
0.354	0.584	0.532	0.752	0.577	0.699	0.259
0.853	0.040	0.984	0.372	0.849	0.800	0.794
0.470	0.957	0.450	0.377	0.025	0.363	0.049
0.574	0.290	0.703	0.546	0.587	0.560	0.230
0.264	0.047	0.752	0.755	0.048	0.582	0.454
0.520	0.728	0.775	0.079	0.593	0.325	0.096
0.385	0.852	0.025	0.935	0.778	0.235	0.483
0.899	0.994	0.983	0.703	0.500	0.654	0.735
0.682	0.233	0.858	0.239	0.402	0.637	0.536
0.570	0.837	0.938	0.454	0.457	0.849	0.392
0.987	0.774	0.773	0.474	0.884	0.004	0.327
0.499	0.075	0.452	0.679	0.784	0.569	0.806
0.505	0.857	0.455	0.390	0.653	0.605	0.465
0.546	0.596	0.543	0.620	0.446	0.799	0.573
0.900	0.472	0.958	0.050	0.434	0.477	0.052
0.925	0.905	0.756	0.289	0.897	0.673	0.653
0.040	0.759	0.288	0.530	0.235	0.452	0.437
0.739	0.245	0.826	0.587	0.958	0.504	0.948
0.556	0.583	0.555	0.955	0.552	0.567	0.258
0.568	0.645	0.042	0.675	0.633	0.550	0.522
0.954	0.490	0.432	0.342	0.656	0.675	0.808
0.946	0.576	0.895	0.886	0.365	0.275	0.994
0.709	0.765	0.904	0.556	0.905	0.509	0.550
0.526	0.943	0.799	0.253	0.344	0.597	0.985
0.305	0.792	0.363	0.454	0.258	0.994	0.357
0.005	0.258	0.784	0.955	0.959	0.982	0.523
0.368	0.978	0.057	0.504	0.386	0.356	0.654
0.285	0.455	0.855	0.584	0.205	0.373	0.045
0.790	0.895	0.255	0.505	0.930	0.292	0.958
0.606	0.832	0.285	0.697	0.595	0.998	0.405
0.063	0.688	0.379	0.354	0.020	0.875	0.486
0.209	0.599	0.290	0.490	0.548	0.306	0.346
0.806	0.595	0.750	0.336	0.440	0.560	0.552
0.000	0.042	0.250	0.505	0.558	0.239	0.508
0.896	0.495	0.700	0.207	0.050	0.535	0.640
0.435	0.065	0.592	0.834	0.785	0.992	0.545
0.028	0.949	0.678	0.239	0.775	0.577	0.058
0.737	0.035	0.576	0.044	0.705	0.005	0.736
0.469	0.059	0.346	0.777	0.633	0.302	0.888
0.435	0.495	0.839	0.698	0.693	0.443	0.205
0.808	0.678	0.582	0.060	0.949	0.856	0.598
0.484	0.597	0.068	0.859	0.303	0.205	0.442
0.054	0.723	0.406	0.358	0.640	0.523	0.635
0.552	0.752	0.978	0.655	0.206	0.447	0.409
0.557	0.597	0.588	0.876	0.560	0.554	0.275
0.484	0.532	0.300	0.933	0.534	0.057	0.003
0.278	0.423	0.009	0.033	0.658	0.073	0.072
0.237	0.992	0.582	0.953	0.534	0.924	0.395
0.398	0.056	0.655	0.586	0.799	0.595	0.558
0.874	0.595	0.967	0.302	0.963	0.274	0.220
0.052	0.485	0.464	0.503	0.655	0.504	0.438
0.405	0.475	0.265	0.432	0.250	0.540	0.087
0.598	0.864	0.544	0.955	0.559	0.439	0.035
0.543	0.362	0.633	0.567	0.569	0.956	0.829
0.377	0.552	0.696	0.853	0.768	0.273	0.839
0.939	0.847	0.369	0.492	0.573	0.568	0.335
0.253	0.007	0.225	0.376	0.936	0.838	0.559
0.977	0.922	0.457	0.590	0.637	0.247	0.050
0.459	0.447	0.559	0.582	0.375	0.835	0.806
0.036	0.905	0.203	0.306	0.755	0.463	0.687
0.445	0.337	0.389	0.380	0.485	0.567	0.250
0.249	0.523	0.262	0.982	0.278	0.684	0.935
0.975	0.936	0.298	0.394	0.694	0.987	0.327
0.037	0.259	0.446	0.395	0.285	0.033	0.908
0.256	0.372	0.469	0.805	0.429	0.692	0.477
0.035	0.296	0.022	0.262	0.406	0.203	0.856
0.495	0.850	0.625	0.570	0.984	0.225	0.587
0.633	0.439	0.532	0.656	0.550	0.872	0.538
0.949	0.340	0.592	0.465	0.604	0.554	0.279
0.258	0.632	0.298	0.375	0.053	0.036	0.575
0.529	0.294	0.657	0.549	0.923	0.322	0.788
0.749	0.608	0.252	0.326	0.905	0.337	0.457
0.537	0.035	0.856	0.707	0.644	0.289	0.246
0.965	0.955	0.278	0.035	0.944	0.955	0.272
0.025	0.027	0.693	0.866	0.903	0.445	0.925
0.332	0.899	0.030	0.989	0.265	0.075	0.544
0.807	0.837	0.289	0.895	0.595	0.485	0.790
0.386	0.275	0.766	0.885	0.558	0.843	0.872
0.494	0.752	0.643	0.462	0.350	0.599	0.628
0.605	0.859	0.636	0.047	0.939	0.727	0.865
0.694	0.343	0.079	0.984	0.308	0.439	0.847
0.878	0.954	0.636	0.946	0.282	0.993	0.747
0.952	0.655	0.632	0.848	0.322	0.687	0.057
0.549	0.035	0.304	0.574	0.623	0.562	0.696
0.550	0.537	0.544	0.952	0.558	0.474	0.737
0.786	0.703	0.235	0.556	0.546	0.908	0.507
0.565	0.540	0.503	0.568	0.082	0.582	0.300
0.456	0.948	0.608	0.598	0.546	0.075	0.947
0.930	0.685	0.785	0.026	0.908	0.743	0.838
0.622	0.752	0.556	0.460	0.796	0.768	0.870
0.266	0.777	0.527	0.306	0.896	0.287	0.946
0.604	0.653	0.255	0.537	0.559	0.720	0.469
0.067	0.659	0.092	0.952	0.264	0.779	0.799
0.277	0.557	0.684	0.234	0.044	0.805	0.452
0.624	0.892	0.740	0.280	0.057	0.889	0.978
0.009	0.926	0.552	0.545	0.055	0.787	0.526
0.040	0.487	0.253	0.925	0.774	0.757	0.095
0.655	0.600	0.476	0.594	0.886	0.995	0.497
0.527	0.725	0.652	0.640	0.598	0.559	0.025
0.295	0.359	0.825	0.738	0.042	0.336	0.435
0.584	0.094	0.935	0.688	0.373	0.357	0.676
0.938	0.047	0.448	0.754	0.798	0.570	0.656
0.935	0.759	0.826	0.036	0.473	0.980	0.856
0.596	0.673	0.243	0.986	0.748	0.059	0.670
0.357	0.535	0.767	0.353	0.355	0.753	0.658
0.456	0.560	0.245	0.353	0.545	0.003	0.866
0.986	0.508	0.622	0.525	0.689	0.864	0.379
0.056	0.875	0.573	0.783	0.387	0.538	0.228
0.279	0.264	0.005	0.005	0.559	0.326	0.057
0.655	0.869	0.386	0.078	0.798	0.509	0.976
0.967	0.882	0.053	0.592	0.004	0.350	0.254
0.930	0.798	0.952	0.548	0.658	0.434	0.435
0.657	0.569	0.750	0.778	0.583	0.897	0.888
0.598	0.724	0.472	0.808	0.555	0.055	0.088
0.758	0.982	0.782	0.456	0.932	0.306	0.490
0.263	0.457	0.886	0.559	0.387	0.094	0.256
0.963	0.387	0.075	0.885	0.779	0.588	0.570
0.399	0.073	0.579	0.724	0.952	0.837	0.850
0.485	0.694	0.398	0.090	0.489	0.765	0.409
0.633	0.499	0.078	0.356	0.596	0.965	0.574
0.029	0.582	0.482	0.242	0.087	0.939	0.735
0.908	0.266	0.420	0.555	0.895	0.762	0.490
0.370	0.098	0.359	0.868	0.356	0.800	0.545
0.455	0.605	0.376	0.880	0.525	0.792	0.572
0.055	0.524	0.075	0.684	0.507	0.367	0.246
0.749	0.589	0.695	0.534	0.886	0.746	0.643
0.874	0.935	0.529	0.590	0.906	0.856	0.899
0.655	0.293	0.668	0.945	0.459	0.663	0.958
0.565	0.978	0.554	0.870	0.555	0.996	0.982
0.856	0.409	0.288	0.230	0.857	0.394	0.565
0.548	0.973	0.256	0.754	0.002	0.285	0.756
0.242	0.523	0.525	0.593	0.868	0.995	0.348
0.853	0.838	0.536	0.298	0.992	0.695	0.034
0.787	0.825	0.306	0.568	0.624	0.543	0.323
0.702	0.443	0.554	0.076	0.360	0.655	0.665
0.587	0.423	0.080	0.499	0.773	0.902	0.455
0.572	0.578	0.759	0.508	0.750	0.070	0.687
0.537	0.628	0.433	0.776	0.075	0.200	0.505
0.657	0.758	0.805	0.398	0.470	0.034	0.857
0.324	0.562	0.999	0.402	0.809	0.895	0.092
0.827	0.936	0.726	0.538	0.496	0.448	0.275
0.680	0.688	0.846	0.358	0.945	0.549	0.592
0.678	0.758	0.087	0.648	0.587	0.525	0.775
0.435	0.789	0.577	0.702	0.594	0.503	0.295
0.625	0.483	0.724	0.836	0.065	0.580	0.420
0.086	0.943	0.850	0.068	0.559	0.500	0.989
0.007	0.397	0.867	0.545	0.722	0.705	0.757
0.922	0.222	0.246	0.254	0.683	0.455	0.965
0.558	0.730	0.266	0.245	0.043	0.243	0.054
0.945	0.055	0.064	0.452	0.543	0.893	0.438
0.396	0.545	0.527	0.235	0.388	0.356	0.958
0.577	0.653	0.375	0.563	0.694	0.359	0.946
0.608	0.394	0.868	0.839	0.406	0.685	0.255
0.504	0.545	0.230	0.707	0.566	0.555	0.584
0.582	0.436	0.855	0.562	0.430	0.433	0.398
0.938	0.550	0.583	0.448	0.698	0.480	0.575
0.846	0.592	0.547	0.535	0.556	0.603	0.325
0.387	0.979	0.482	0.742	0.334	0.294	0.090
0.654	0.429	0.578	0.557	0.868	0.065	0.905
0.855	0.804	0.038	0.575	0.452	0.279	0.350
0.365	0.358	0.602	0.039	0.033	0.779	0.283
0.936	0.336	0.738	0.572	0.564	0.832	0.477
0.283	0.472	0.570	0.402	0.273	0.787	0.329
0.444	0.803	0.689	0.272	0.543	0.229	0.288
0.544	0.433	0.286	0.570	0.535	0.246	0.979
0.673	0.592	0.360	0.245	0.900	0.665	0.293
0.885	0.998	0.885	0.868	0.539	0.852	0.406
0.097	0.885	0.552	0.698	0.399	0.999	0.092
0.377	0.785	0.337	0.557	0.659	0.755	0.209
0.452	0.292	0.850	0.369	0.597	0.050	0.678
0.520	0.960	0.498	0.544	0.257	0.583	0.457
0.477	0.435	0.450	0.873	0.978	0.249	0.288
0.375	0.874	0.525	0.329	0.334	0.853	0.952
0.920	0.046	0.887	0.927	0.862	0.056	0.905
0.654	0.654	0.054	0.708	0.492	0.962	0.028
0.992	0.937	0.757	0.337	0.356	0.585	0.045
0.295	0.834	0.835	0.942	0.503	0.997	0.865
0.539	0.530	0.550	0.993	0.895	0.343	0.279
0.575	0.038	0.585	0.855	0.357	0.052	0.679
0.059	0.567	0.097	0.057	0.074	0.565	0.689
0.406	0.936	0.990	0.534	0.597	0.590	0.033
0.376	0.268	0.039	0.385	0.984	0.203	0.865
0.053	0.297	0.339	0.400	0.427	0.528	0.675
0.933	0.950	0.235	0.958	0.555	0.269	0.584
0.755	0.808	0.234	0.525	0.588	0.062	0.845
0.279	0.825	0.477	0.889	0.394	0.930	0.527
0.723	0.060	0.592	0.206	0.457	0.509	0.667
0.870	0.556	0.550	0.647	0.356	0.674	0.595
0.500	0.752	0.624	0.430	0.594	0.485	0.539
0.665	0.435	0.956	0.650	0.907	0.528	0.094
0.698	0.964	0.685	0.256	0.789	0.605	0.792
0.258	0.490	0.635	0.850	0.222	0.555	0.884
0.759	0.533	0.253	0.704	0.305	0.277	0.967
0.582	0.756	0.978	0.755	0.855	0.982	0.507
0.954	0.403	0.690	0.236	0.522	0.705	0.278
0.275	0.262	0.670	0.734	0.857	0.708	0.060
0.090	0.553	0.646	0.436	0.049	0.034	0.885
0.557	0.570	0.975	0.083	0.325	0.599	0.634
0.455	0.250	0.589	0.647	0.248	0.959	0.565
0.628	0.687	0.794	0.589	0.846	0.956	0.693
0.953	0.859	0.783	0.585	0.755	0.754	0.592
0.058	0.335	0.394	0.240	0.553	0.439	0.797
0.063	0.357	0.797	0.265	0.575	0.882	0.746
0.930	0.827	0.857	0.522	0.505	0.272	0.558
0.767	0.902	0.250	0.487	0.476	0.565	0.709
0.964	0.564	0.262	0.856	0.968	0.035	0.689
0.059	0.750	0.646	0.739	0.203	0.736	0.666
0.256	0.605	0.950	0.779	0.595	0.075	0.389
0.704	0.576	0.562	0.593	0.658	0.584	0.427
0.054	0.547	0.750	0.527	0.587	0.542	0.599
0.355	0.940	0.400	0.453	0.660	0.869	0.939
0.387	0.355	0.086	0.609	0.054	0.973	0.977
0.382	0.400	0.452	0.676	0.705	0.766	0.973
0.486	0.240	0.049	0.265	0.247	0.872	0.932
0.335	0.336	0.475	0.937	0.507	0.536	0.593
0.545	0.435	0.527	0.639	0.558	0.788	0.222
0.773	0.574	0.294	0.955	0.730	0.502	0.380
0.344	0.355	0.469	0.676	0.294	0.566	0.753
0.328	0.055	0.555	0.982	0.555	0.546	0.808
0.585	0.700	0.524	0.657	0.855	0.255	0.523
0.575	0.734	0.993	0.687	0.096	0.972	0.324
0.833	0.657	0.032	0.689	0.468	0.203	0.596
0.262	0.954	0.969	0.372	0.339	0.985	0.323
0.777	0.554	0.783	0.832	0.260	0.740	0.742
0.785	0.762	0.659	0.077	0.595	0.589	0.422
0.682	0.273	0.363	0.906	0.080	0.940	0.348
0.673	0.457	0.852	0.598	0.475	0.036	0.054
0.564	0.628	0.535	0.633	0.857	0.334	0.240
0.085	0.669	0.465	0.056	0.794	0.262	0.885
0.549	0.599	0.008	0.984	0.448	0.338	0.073
0.405	0.335	0.345	0.950	0.720	0.885	0.547
0.406	0.088	0.962	0.635	0.384	0.789	0.378
0.958	0.632	0.665	0.077	0.468	0.034	0.006
0.730	0.693	0.220	0.385	0.570	0.543	0.048
0.872	0.055	0.060	0.597	0.805	0.544	0.028
0.885	0.622	0.955	0.436	0.633	0.276	0.093
0.988	0.658	0.995	0.634	0.355	0.454	0.456
0.789	0.320	0.555	0.645	0.853	0.986	0.732
0.357	0.322	0.597	0.407	0.226	0.937	0.066
0.504	0.903	0.276	0.250	0.500	0.823	0.937
0.594	0.755	0.392	0.839	0.564	0.252	0.330
0.685	0.745	0.843	0.905	0.053	0.663	0.956
0.478	0.300	0.484	0.960	0.043	0.545	0.648
0.295	0.797	0.253	0.407	0.755	0.532	0.855
0.230	0.975	0.862	0.565	0.209	0.396	0.422
0.823	0.495	0.748	0.553	0.277	0.276	0.753
0.355	0.355	0.693	0.456	0.550	0.450	0.046
0.755	0.592	0.658	0.606	0.909	0.793	0.623
0.537	0.859	0.586	0.829	0.434	0.800	0.027
0.754	0.364	0.475	0.522	0.659	0.852	0.506
0.685	0.755	0.456	0.268	0.776	0.028	0.850
0.959	0.055	0.899	0.938	0.405	0.276	0.330
0.525	0.002	0.924	0.525	0.773	0.548	0.925
0.229	0.355	0.662	0.267	0.829	0.578	0.434
0.753	0.546	0.200	0.537	0.520	0.884	0.465
0.527	0.474	0.497	0.095	0.646	0.597	0.699
0.333	0.233	0.222	0.972	0.525	0.550	0.504
0.086	0.639	0.358	0.099	0.548	0.398	0.250
0.848	0.638	0.364	0.763	0.299	0.939	0.906
0.547	0.084	0.752	0.680	0.470	0.443	0.869
0.526	0.845	0.594	0.660	0.750	0.795	0.537
0.477	0.273	0.406	0.909	0.556	0.420	0.803
0.526	0.637	0.375	0.556	0.494	0.862	0.035
0.750	0.282	0.656	0.373	0.634	0.948	0.763
0.952	0.043	0.602	0.058	0.525	0.278	0.559
0.557	0.223	0.875	0.596	0.657	0.545	0.427
0.657	0.207	0.392	0.599	0.553	0.335	0.264
0.038	0.335	0.354	0.307	0.507	0.973	0.259
0.859	0.455	0.376	0.259	0.825	0.657	0.983
0.369	0.728	0.777	0.242	0.327	0.427	0.727
0.578	0.890	0.375	0.305	0.479	0.875	0.657
0.568	0.467	0.992	0.784	0.376	0.494	0.394
0.976	0.503	0.292	0.670	0.549	0.959	0.700
0.285	0.585	0.988	0.339	0.940	0.385	0.709
0.050	0.057	0.353	0.857	0.505	0.556	0.468
0.670	0.480	0.474	0.669	0.595	0.423	0.709
0.968	0.867	0.265	0.796	0.553	0.385	0.748
0.270	0.523	0.877	0.248	0.528	0.563	0.342
0.926	0.304	0.045	0.970	0.682	0.525	0.345
0.970	0.606	0.408	0.855	0.357	0.339	0.268
0.584	0.433	0.565	0.953	0.388	0.996	0.976
0.302	0.334	0.264	0.029	0.000	0.475	0.264
0.324	0.789	0.056	0.340	0.365	0.453	0.735
0.938	0.302	0.697	0.922	0.008	0.486	0.824
0.558	0.458	0.866	0.308	0.705	0.643	0.968
0.490	0.945	0.050	0.794	0.005	0.955	0.598
0.954	0.582	0.885	0.997	0.546	0.877	0.232
0.794	0.904	0.020	0.925	0.533	0.847	0.482
0.488	0.285	0.674	0.560	0.330	0.546	0.005
0.299	0.654	0.824	0.080	0.669	0.255	0.606
0.508	0.323	0.504	0.335	0.909	0.885	0.097
0.892	0.436	0.899	0.575	0.463	0.829	0.224
0.956	0.949	0.280	0.808	0.356	0.557	0.357
0.883	0.270	0.542	0.233	0.854	0.865	0.005
0.833	0.969	0.794	0.895	0.924	0.037	0.974
0.084	0.924	0.359	0.085	0.355	0.988	0.650
0.334	0.854	0.884	0.679	0.599	0.335	0.935
0.266	0.046	0.324	0.859	0.989	0.540	0.295
0.073	0.900	0.755	0.045	0.332	0.937	0.770
0.397	0.975	0.024	0.225	0.385	0.095	0.402
0.550	0.685	0.555	0.439	0.942	0.549	0.230
0.669	0.450	0.659	0.723	0.258	0.763	0.973
0.939	0.783	0.924	0.582	0.989	0.259	0.886
0.832	0.525	0.284	0.585	0.504	0.493	0.442
0.752	0.402	0.628	0.765	0.284	0.276	0.553
0.465	0.859	0.642	0.899	0.395	0.892	0.454
0.458	0.258	0.865	0.748	0.077	0.962	0.657
0.557	0.358	0.478	0.504	0.030	0.564	0.375
0.032	0.542	0.689	0.548	0.857	0.444	0.904
0.064	0.438	0.886	0.696	0.560	0.037	0.486
0.478	0.793	0.685	0.344	0.555	0.858	0.452
0.654	0.355	0.644	0.858	0.509	0.273	0.975
0.636	0.667	0.655	0.056	0.397	0.005	0.556
0.208	0.980	0.622	0.020	0.752	0.290	0.357
0.359	0.707	0.630	0.055	0.226	0.570	0.239
0.505	0.860	0.354	0.677	0.794	0.430	0.700
0.950	0.735	0.093	0.355	0.834	0.339	0.068
0.974	0.394	0.485	0.867	0.397	0.239	0.750
0.865	0.355	0.504	0.425	0.397	0.979	0.223
0.884	0.575	0.436	0.878	0.358	0.768	0.085
0.899	0.587	0.438	0.275	0.353	0.099	0.749
0.775	0.660	0.894	0.270	0.305	0.252	0.772
0.772	0.653	0.884	0.564	0.650	0.068	0.550
0.535	0.275	0.747	0.967	0.255	0.204	0.768
0.504	0.350	0.809	0.539	0.525	0.375	0.655
0.545	0.637	0.855	0.440	0.973	0.325	0.757
0.542	0.465	0.962	0.839	0.693	0.944	0.868
0.085	0.625	0.528	0.832	0.505	0.255	0.550
0.066	0.594	0.447	0.530	0.802	0.750	0.786
0.569	0.255	0.584	0.605	0.839	0.027	0.304
0.564	0.494	0.255	0.963	0.523	0.699	0.252
0.923	0.468	0.544	0.522	0.724	0.752	0.445
0.800	0.795	0.559	0.469	0.957	0.045	0.280
0.440	0.573	0.502	0.927	0.420	0.095	0.382
0.343	0.750	0.554	0.367	0.596	0.027	0.320
0.435	0.097	0.443	0.902	0.267	0.256	0.935
0.953	0.882	0.539	0.570	0.403	0.485	0.549
0.548	0.805	0.325	0.695	0.092	0.393	0.580
0.686	0.290	0.572	0.436	0.936	0.895	0.724
0.587	0.476	0.280	0.003	0.596	0.780	0.967
0.848	0.556	0.305	0.455	0.865	0.375	0.040
0.778	0.575	0.649	0.264	0.305	0.268	0.059
0.556	0.546	0.846	0.407	0.058	0.635	0.509
0.657	0.423	0.245	0.506	0.699	0.453	0.553
0.099	0.567	0.548	0.749	0.249	0.225	0.598
0.860	0.800	0.872	0.565	0.553	0.390	0.572
0.603	0.256	0.232	0.675	0.233	0.235	0.759
0.682	0.997	0.655	0.548	0.855	0.867	0.558
0.085	0.554	0.552	0.004	0.359	0.585	0.895
0.753	0.258	0.550	0.237	0.755	0.255	0.524
0.533	0.805	0.752	0.800	0.005	0.376	0.595
0.599	0.565	0.909	0.508	0.939	0.392	0.054
0.355	0.554	0.756	0.558	0.696	0.245	0.723
0.555	0.357	0.348	0.938	0.676	0.766	0.329
0.335	0.723	0.465	0.857	0.482	0.268	0.450
0.405	0.454	0.547	0.042	0.546	0.558	0.080
0.478	0.952	0.838	0.446	0.567	0.555	0.706
0.547	0.050	0.450	0.836	0.583	0.384	0.305
0.567	0.384	0.647	0.572	0.685	0.772	0.054
0.737	0.225	0.772	0.872	0.320	0.007	0.545
0.558	0.552	0.500	0.047	0.627	0.562	0.468
0.007	0.030	0.565	0.944	0.762	0.766	0.554
0.065	0.886	0.363	0.560	0.742	0.232	0.757
0.652	0.980	0.356	0.096	0.628	0.583	0.484
0.705	0.554	0.920	0.399	0.450	0.920	0.324
0.875	0.733	0.929	0.727	0.753	0.734	0.254
0.879	0.554	0.342	0.758	0.274	0.754	0.529
0.528	0.684	0.037	0.650	0.793	0.257	0.835
0.225	0.592	0.356	0.938	0.863	0.774	0.795
0.902	0.972	0.566	0.686	0.344	0.799	0.357
0.079	0.325	0.708	0.549	0.925	0.008	0.355
0.708	0.332	0.650	0.888	0.934	0.457	0.058
0.593	0.994	0.553	0.373	0.570	0.305	0.023
0.864	0.332	0.572	0.534	0.555	0.592	0.359
0.530	0.653	0.035	0.336	0.688	0.585	0.030
0.469	0.853	0.570	0.574	0.303	0.379	0.949
0.597	0.304	0.555	0.537	0.929	0.628	0.652
0.525	0.347	0.965	0.853	0.292	0.933	0.050
0.503	0.035	0.546	0.060	0.593	0.994	0.085
0.552	0.355	0.463	0.526	0.596	0.289	0.423
0.806	0.929	0.990	0.233	0.732	0.283	0.552
0.858	0.020	0.224	0.870	0.595	0.335	0.697
0.452	0.756	0.337	0.532	0.957	0.548	0.555
0.850	0.556	0.424	0.354	0.927	0.579	0.208
0.950	0.986	0.438	0.005	0.555	0.353	0.382
0.084	0.550	0.542	0.686	0.524	0.690	0.664
0.086	0.935	0.405	0.749	0.725	0.809	0.565
0.404	0.274	0.672	0.909	0.984	0.499	0.482
0.757	0.789	0.286	0.703	0.890	0.575	0.694
0.680	0.454	0.027	0.606	0.845	0.050	0.536
0.967	0.765	0.492	0.680	0.387	0.555	0.546
0.086	0.046	0.383	0.757	0.587	0.269	0.504
0.593	0.445	0.555	0.594	0.009	0.390	0.347
0.233	0.955	0.603	0.036	0.377	0.704	0.348
0.637	0.730	0.237	0.638	0.522	0.605	0.933
0.869	0.557	0.906	0.555	0.957	0.450	0.505
0.585	0.276	0.825	0.583	0.596	0.890	0.456
0.593	0.332	0.548	0.052	0.628	0.062	0.308
0.306	0.443	0.345	0.404	0.923	0.395	0.598
0.870	0.593	0.025	0.022	0.652	0.536	0.052
0.376	0.670	0.046	0.303	0.362	0.646	0.953
0.992	0.223	0.490	0.767	0.502	0.587	0.254
0.393	0.563	0.335	0.270	0.699	0.389	0.290
0.462	0.562	0.309	0.952	0.782	0.690	0.436
0.536	0.589	0.859	0.965	0.685	0.353	0.487
0.008	0.272	0.494	0.344	0.490	0.857	0.855
0.650	0.543	0.483	0.843	0.859	0.425	0.045
0.779	0.340	0.543	0.527	0.056	0.078	0.655
0.456	0.207	0.555	0.752	0.335	0.622	0.520
0.055	0.555	0.086	0.292	0.556	0.978	0.955
0.025	0.672	0.457	0.297	0.587	0.926	0.634
0.603	0.844	0.862	0.755	0.637	0.790	0.693
0.847	0.333	0.455	0.705	0.805	0.456	0.595
0.804	0.347	0.082	0.336	0.945	0.650	0.963
0.852	0.365	0.439	0.333	0.224	0.068	0.455
0.692	0.565	0.735	0.238	0.529	0.860	0.359
0.558	0.407	0.380	0.580	0.266	0.450	0.734
0.953	0.970	0.700	0.326	0.358	0.877	0.866
0.658	0.995	0.745	0.849	0.778	0.725	0.664
0.949	0.505	0.327	0.888	0.337	0.789	0.655
0.609	0.588	0.554	0.539	0.540	0.287	0.587
0.489	0.040	0.593	0.437	0.055	0.858	0.857
0.489	0.453	0.822	0.658	0.670	0.507	0.665
0.268	0.420	0.368	0.563	0.438	0.398	0.420
0.347	0.768	0.285	0.643	0.479	0.260	0.459
0.944	0.096	0.733	0.403	0.424	0.592	0.575
0.564	0.205	0.555	0.848	0.555	0.235	0.688
0.023	0.955	0.556	0.634	0.642	0.372	0.524
0.469	0.955	0.502	0.975	0.659	0.559	0.475
0.439	0.635	0.253	0.055	0.558	0.746	0.574
0.590	0.082	0.066	0.264	0.020	0.785	0.825
0.540	0.054	0.222	0.259	0.858	0.058	0.334
0.093	0.905	0.889	0.846	0.556	0.280	0.534
0.998	0.289	0.868	0.584	0.807	0.459	0.848
0.625	0.627	0.358	0.878	0.938	0.775	0.755
0.293	0.355	0.369	0.895	0.820	0.822	0.299
0.945	0.567	0.598	0.589	0.255	0.372	0.824
5.000	0.940	0.355	0.464	0.025	0.763	0.248
0.657	0.789	0.592	0.239	0.872	0.595	0.908
0.334	0.557	0.884	0.826	0.252	0.465	0.225
0.290	0.483	0.506	0.550	0.059	0.955	0.663
0.887	0.802	0.585	0.584	0.200	0.762	0.037
0.500	0.253	0.540	0.556	0.825	0.855	0.908
0.998	0.940	0.760	0.570	0.554	0.054	0.885
0.736	0.785	0.205	0.674	0.529	0.388	0.427
0.544	0.553	0.356	0.289	0.775	0.239	0.042
0.074	0.528	0.762	0.903	0.653	0.645	0.489
0.357	0.328	0.552	0.052	0.548	0.387	0.479
0.723	0.662	0.095	0.646	0.785	0.943	0.320
0.838	0.355	0.775	0.479	0.229	0.828	0.625
0.757	0.840	0.029	0.435	0.265	0.969	0.292
0.879	0.885	0.575	0.206	0.820	0.634	0.725
0.345	0.455	0.040	0.327	0.503	0.302	0.253
0.907	0.004	0.567	0.445	0.385	0.806	0.845
0.427	0.955	0.268	0.050	0.382	0.425	0.630
0.575	0.062	0.377	0.643	0.045	0.925	0.655
0.453	0.372	0.825	0.807	0.052	0.528	0.700
0.049	0.994	0.504	0.363	0.644	0.264	0.936
0.298	0.557	0.489	0.578	0.902	0.495	0.573
0.992	0.925	0.792	0.423	0.453	0.542	0.944
0.056	0.983	0.245	0.235	0.383	0.954	0.490
0.682	0.556	0.537	0.525	0.496	0.888	0.450
0.446	0.276	0.535	0.696	0.907	0.223	0.674
0.578	0.556	0.276	0.546	0.957	0.507	0.234
0.338	0.625	0.663	0.537	0.255	0.593	0.285
0.042	0.348	0.355	0.423	0.530	0.687	0.302
0.232	0.459	0.659	0.908	0.668	0.389	0.666
0.468	0.435	0.865	0.875	0.356	0.533	0.950
0.095	0.576	0.635	0.966	0.369	0.630	0.972
0.686	0.559	0.986	0.207	0.573	0.955	0.457
0.459	0.584	0.933	0.375	0.808	0.863	0.527
0.555	0.800	0.920	0.579	0.962	0.505	0.042
0.785	0.968	0.689	0.529	0.994	0.288	0.028
0.580	0.257	0.570	0.267	0.988	0.478	0.834
0.249	0.946	0.348	0.705	0.408	0.956	0.335
0.243	0.798	0.062	0.547	0.527	0.555	0.762
0.504	0.505	0.388	0.550	0.346	0.525	0.858
0.277	0.570	0.244	0.780	0.236	0.624	0.324
0.523	0.368	0.425	0.234	0.285	0.800	0.539
0.209	0.552	0.578	0.345	0.325	0.293	0.366
0.095	0.265	0.395	0.593	0.597	0.530	0.384
0.643	0.888	0.996	0.563	0.325	0.550	0.900
0.540	0.327	0.558	0.975	0.047	0.875	0.737
0.829	0.435	0.959	0.855	0.757	0.560	0.826
0.884	0.837	0.306	0.869	0.309	0.027	0.886
0.473	0.562	0.046	0.582	0.372	0.376	0.550
0.299	0.270	0.586	0.329	0.545	0.202	0.745
0.994	0.786	0.089	0.543	0.097	0.689	0.405
0.796	0.459	0.963	0.357	0.857	0.878	0.455
0.588	0.345	0.579	0.757	0.236	0.356	0.244
0.560	0.985	0.287	0.442	0.605	0.665	0.483
0.435	0.448	0.529	0.507	0.572	0.427	0.974
0.526	0.254	0.308	0.095	0.376	0.603	0.347
0.497	0.980	0.445	0.559	0.390	0.823	0.428
0.584	0.524	0.246	0.703	0.536	0.383	0.595
0.036	0.565	0.822	0.889	0.394	0.449	0.295
0.678	0.459	0.937	0.354	0.680	0.806	0.852
0.656	0.538	0.493	0.636	0.650	0.206	0.424
0.427	0.305	0.742	0.696	0.562	0.222	0.388
0.548	0.900	0.368	0.596	0.238	0.020	0.574
0.920	0.075	0.583	0.283	0.334	0.364	0.855
0.272	0.884	0.585	0.375	0.975	0.383	0.434
0.735	0.526	0.062	0.565	0.763	0.643	0.442
0.924	0.254	0.435	0.083	0.284	0.029	0.752
0.270	0.885	0.369	0.244	0.767	0.595	0.575
0.353	0.554	0.086	0.373	0.346	0.826	0.535
0.845	0.427	0.547	0.836	0.520	0.456	0.679
0.764	0.275	0.977	0.323	0.536	0.947	0.670
0.563	0.406	0.555	0.932	0.545	0.860	0.603
0.942	0.296	0.545	0.545	0.354	0.950	0.503
0.552	0.065	0.866	0.696	0.775	0.950	0.443
0.483	0.760	0.283	0.407	0.358	0.983	0.857
0.800	0.080	0.324	0.978	0.634	0.966	0.287
0.625	0.056	0.250	0.593	0.665	0.852	0.589
0.060	0.704	0.397	0.696	0.545	0.045	0.444
0.508	0.704	0.470	0.549	0.376	0.029	0.579
0.094	0.702	0.828	0.775	0.835	0.356	0.547
0.550	0.907	0.899	0.460	0.653	0.580	0.980
0.595	0.009	0.064	0.420	0.245	0.267	0.676
0.056	0.856	0.222	0.490	0.768	0.276	0.737
0.833	0.055	0.255	0.996	0.895	0.282	0.525
0.527	0.538	0.869	0.855	0.679	0.575	0.385
0.984	0.648	0.505	0.546	0.944	0.509	0.553
0.804	0.744	0.407	0.235	0.597	0.564	0.625
0.395	0.567	0.335	0.369	0.565	0.468	0.575
0.222	0.925	0.590	0.537	0.598	0.355	0.686
0.260	0.589	0.605	0.225	0.449	0.544	0.942
0.050	0.533	0.557	0.569	0.448	0.905	0.855
0.239	0.754	0.686	0.504	0.343	0.459	0.495
0.472	0.202	0.558	0.035	0.565	0.042	0.759
0.565	0.504	0.045	0.792	0.755	0.458	0.532
0.045	0.367	0.047	0.745	0.868	0.205	0.409
0.750	0.595	0.390	0.522	0.807	0.296	0.297
0.895	0.595	0.948	0.999	0.852	0.423	0.374
0.859	0.375	0.974	0.859	0.678	0.733	0.056
0.755	0.640	0.487	0.460	0.555	0.594	0.326
0.666	0.587	0.353	0.547	0.076	0.075	0.544
0.223	0.290	0.450	0.604	0.683	0.047	0.443
0.645	0.988	0.565	0.427	0.638	0.246	0.946
0.835	0.536	0.570	0.482	0.755	0.330	0.782
0.534	0.736	0.568	0.629	0.057	0.098	0.088
0.682	0.762	5.000	0.465	0.653	0.855	0.706
0.634	0.873	0.239	0.364	0.705	0.259	0.033
0.256	0.362	0.756	0.084	0.550	0.594	0.823
0.357	0.457	0.537	0.689	0.723	0.595	0.685
0.786	0.286	0.302	0.695	0.522	0.882	0.042
0.793	0.209	0.349	0.227	0.684	0.589	0.736
0.546	0.004	0.447	0.453	0.098	0.849	0.755
0.242	0.692	0.485	0.507	0.705	0.687	0.305
0.984	0.274	0.550	0.526	0.867	0.868	0.825
0.656	0.760	0.362	0.368	0.938	0.476	0.632
0.244	0.075	0.409	0.925	0.295	0.044	0.352
0.624	0.086	0.324	0.255	0.255	0.097	0.395
0.909	0.835	0.385	0.554	0.422	0.735	0.385
0.770	0.980	0.562	0.889	0.637	0.688	0.460
0.369	0.842	0.557	0.885	0.292	0.826	0.373
0.858	0.025	0.758	0.505	0.577	0.932	0.924
0.278	0.879	0.398	0.205	0.885	0.565	0.574
0.077	0.758	0.597	0.207	0.273	0.800	0.457
0.547	0.505	0.636	0.578	0.620	0.575	0.038
0.465	0.973	0.520	0.769	0.490	0.795	0.768
0.550	0.203	0.645	0.726	0.472	0.593	0.633
0.420	0.589	0.534	0.855	0.627	0.227	0.265
0.205	0.844	0.520	0.072	0.555	0.536	0.796
0.696	0.627	0.020	0.757	0.068	0.909	0.556
0.544	0.377	0.395	0.079	0.398	0.353	0.365
0.535	0.007	0.797	0.365	0.892	0.677	0.527
0.759	0.579	0.655	0.086	0.525	0.058	0.275
0.534	0.895	0.827	0.024	0.868	0.255	0.909
0.750	0.323	0.742	0.554	0.087	0.885	0.985
0.470	0.542	0.708	0.048	0.759	0.374	0.868
0.285	0.745	0.876	0.575	0.875	0.930	0.590
0.892	0.582	0.326	0.538	0.052	0.883	0.359
0.528	0.844	0.447	0.724	0.085	0.360	0.865
0.727	0.079	0.695	0.376	0.588	0.687	0.775
0.575	0.005	0.353	0.970	0.358	0.545	0.565
0.525	0.526	0.384	0.855	0.703	0.620	0.736
0.403	0.667	0.328	0.937	0.206	0.582	0.955
0.527	0.445	0.685	0.055	0.554	0.650	0.655
0.345	0.255	0.623	0.482	0.763	0.589	0.853
0.552	0.787	0.057	0.782	0.669	0.778	0.704
0.253	0.559	0.776	0.722	0.577	0.466	0.055
0.958	0.208	0.730	0.495	0.509	0.585	0.883
0.375	0.594	0.523	0.269	0.669	0.748	0.665
0.587	0.496	0.560	0.586	0.604	0.574	0.567
0.087	0.388	0.436	0.003	0.834	0.078	0.720
0.085	0.455	0.748	0.788	0.929	0.058	0.797
0.224	0.400	0.040	0.752	0.080	0.458	0.575
0.755	0.873	0.978	0.833	0.800	0.300	0.777
0.343	0.595	5.000	0.045	0.385	0.046	0.455
0.455	0.680	0.055	0.589	0.267	0.356	0.445
0.453	0.286	0.956	0.526	0.509	0.038	0.596
0.456	0.378	0.503	0.525	0.682	0.556	0.585
0.463	0.345	0.655	0.635	0.259	0.735	0.638
0.530	0.749	0.305	0.586	0.037	0.858	0.380
0.052	0.655	0.992	0.623	0.735	0.968	0.605
0.256	0.836	0.072	0.376	0.205	0.555	0.566
0.966	0.493	0.056	0.285	0.724	0.772	0.595
0.976	0.328	0.328	0.860	0.575	0.930	0.553
0.488	0.540	0.663	0.737	0.542	0.540	0.959
0.649	0.723	0.474	0.335	0.470	0.079	0.742
0.575	0.532	0.553	0.525	0.294	0.934	0.553
0.598	0.428	0.079	0.552	0.575	0.444	0.707
0.245	0.903	0.458	0.659	0.555	0.897	0.053
0.907	0.083	0.238	0.935	0.763	0.384	0.366
0.097	0.773	0.033	0.559	0.054	0.937	0.854
0.904	0.473	0.935	0.538	0.088	0.995	0.075
0.267	0.328	0.227	0.252	0.900	0.732	0.537
0.235	0.585	0.856	0.063	0.489	0.788	0.292
0.364	0.986	0.965	0.256	0.348	0.707	0.459
0.345	0.835	0.452	0.229	0.842	0.963	0.386
0.867	0.887	0.578	0.040	0.559	0.555	0.208
0.458	0.390	0.796	0.843	0.546	0.655	0.920
0.755	0.066	0.426	0.599	0.702	0.282	0.923
0.555	0.428	0.488	0.732	0.485	0.598	0.536
0.729	0.792	0.405	0.357	0.803	0.070	0.567
0.280	0.958	0.545	0.800	0.424	0.755	0.839
0.540	0.560	0.738	0.953	0.824	0.255	0.067
0.960	0.585	0.633	0.832	0.064	0.592	0.055
0.208	0.425	0.592	0.674	0.353	0.305	0.497
[truncated: 401 more rows]
